# Supplementary material for: Do privacy and security regulations need a status update? Perspectives from an intergenerational survey
Source: PLoS One. 2017 Sep 19;12(9):e0184525. doi: 10.1371/journal.pone.0184525 (PMC5604938; doi:10.1371/journal.pone.0184525)
Supplement: S1 File — (XLSX) [file pone.0184525.s001.xlsx]

## Sheet: All Complete Surveys_String
On average, how often are you online each day?	Do you use any social media sites? For example: Facebook, Twitter, Instagram, etc.	On average, how often do you post to social media sites?	On average, how often do you check or view social media sites?	How much control do you feel you have over the privacy of the information you share online?	How secure to you think the information you share online is?	How concerned are you about:	Column15	Are you concerned about any of the following harms associated with the privacy and/or security of the information you share online?	Column16	Column17	Column18	Column19	Column20	Column21	Column22	If you chose more than one harm in the previous question, which of the following harms are you <u>most concerned</u> about?	Column23	Do you use any health and fitness devices and/or smartphone applications? For example: Fitbit, Garmin, Nike+, Apple's Health Kit, etc.	How much control do you feel you have over the privacy of your health information?	How secure do you think your health information is?	How concerned are you about:75	Column76	Has your level of concern about the privacy of your health information changed over the last 10 years?	Has your level of concern about the security of your health information changed over the last 10 years?	What is your age?	How do you describe your gender? Please select all that apply.	Column95	Column96	Column97	What is the highest level of education you completed?	What is your current employment status? Please select all that apply.	Column98	Column99	Column100	Column101	Column102	Column103	Column104	What was your total household income (before taxes) from all sources in the last year?	Are you of Hispanic, Latino, or Spanish origin?	How do you describe your race? Please select all that apply.	Column105	Column106	Column107	Column108	Column109	In which U.S. state or U.S. territory do you currently live?	Where do you obtain your health insurance?	Column110
Response	Response	Response	Response	Response	Response	The <u>privacy</u> of the information you share online	The <u>security</u> of the information you share online	Identity theft	Embarrassment	Loss of education opportunities	Loss of employment opportunities	Financial loss	Discrimination	I am not concerned about any harms	Other (please specify)	Response	Other (please specify)	Response	Response	Response	The <u>privacy</u> of your health information	The <u>security</u> of your health information	Response	Response	Open-Ended Response	Male	Female	Do not identify as male or female	Different identity (please state)	Response	Employed full-time (more than or equal to 32 hours per week)	Employed part-time (less than 32 hours per week)	Full-time student	Part-time student	Unemployed, seeking work	Homemaker	Unable to work due to disability	Retired	Response	Response	American Indian or Alaska Native	Asian	Black or African American	Native Hawaiian or Other Pacific Islander	White	Other (please specify)	Response	Response	Other (please specify)
13+ hours a day	Yes	2-5 times a day	More than 10 times a day	Not much control	Not at all secure	<p>Extremely Concerned</p>10	<p>Extremely Concerned</p>10	Identity theft								Identity theft		No	Not much control	Not at all secure	Extremely Concerned 10	Extremely Concerned 10	Yes, I am more concerned now	Yes, I am more concerned now	38		Female			Some college but no degree	Employed full-time (more than or equal to 32 hours per week)								$35,000 to $49,999	No					White		Louisiana	I do not have health insurance
10-12 hours a day	Yes	A few times a month	2-5 times a day	No control	Not at all secure	4	6		Embarrassment				Discrimination			Discrimination		No	Not much control	Not very secure	7	7	Yes, I am more concerned now	Yes, I am more concerned now	45		Female			Post high school training other than college or associate’s degree (for example: vocational or technical program)						Homemaker			$20,000 to $34,999	No					White		California	I have Medicaid or other state insurance
1-3 hours a day	Yes	A few times a week	A few times a week	Not much control	Not very secure	7	7	Identity theft				Financial loss				Financial loss		Yes	Not much control	Not very secure	6	6	Yes, I am more concerned now	Yes, I am more concerned now	62	Male				High school graduate or GED	Employed full-time (more than or equal to 32 hours per week)								$50,000 to $74,999	No					White		Colorado	Through my employer
13+ hours a day	Yes	2-5 times a day	Almost every day	A lot of control	Very secure	7	<p>Extremely Concerned</p>10	Identity theft	Embarrassment							Embarrassment		Yes	A lot of control	Somewhat secure	Extremely Concerned 10	Extremely Concerned 10	Yes, I am more concerned now	Yes, I am more concerned now	25	Male				Some college but no degree	Employed full-time (more than or equal to 32 hours per week)								$20,000 to $34,999	No			Black or African American				Oregon	Through my employer
1-3 hours a day	Yes	A few times a week	6-10 times a day	Not much control	Not very secure	3	3		Embarrassment							Embarrassment		Yes	A lot of control	Somewhat secure	4	4	No, I have the same level of concern	No, I have the same level of concern	48		Female			Bachelor’s degree (for example: BA, AB, BS)	Employed full-time (more than or equal to 32 hours per week)								$150,000 or more	No					White		Connecticut	Through my employer
4-6 hours a day	Yes	A few times a week	6-10 times a day	Complete control	Somewhat secure	3	3				Loss of employment opportunities					Loss of employment opportunities		Yes	A lot of control	Somewhat secure	5	5	Yes, I am more concerned now	Yes, I am more concerned now	27	Male				Bachelor’s degree (for example: BA, AB, BS)	Employed full-time (more than or equal to 32 hours per week)								$10,000 to $19,999	No					White		Tennessee	Through my employer
10-12 hours a day	Yes	A few times a week	Once a day	Not much control	Not very secure	2	2	Identity theft	Embarrassment							Embarrassment		Yes	Not much control	Not very secure	3	3	Yes, I am more concerned now	Yes, I am more concerned now	30		Female			Some college but no degree	Employed full-time (more than or equal to 32 hours per week)								$35,000 to $49,999	No			Black or African American				Virginia	Through my employer
4-6 hours a day	Yes	Almost every day	2-5 times a day	Not much control	Not very secure	6	6	Identity theft			Loss of employment opportunities	Financial loss				Identity theft		No	Not much control	Not very secure	5	5	No, I have the same level of concern	No, I have the same level of concern	37	Male				Doctorate or professional degree (for example: MD, JD, PhD, EdD)	Employed full-time (more than or equal to 32 hours per week)								$50,000 to $74,999	No					White		California	I purchase my healthcare insurance through the HealthCare Marketplace (US federal government insurance plans)
7-9 hours a day	Yes	Once a day	2-5 times a day	Not much control	Not very secure	2	2					Financial loss				Financial loss		No	Not much control	Not very secure	3	3	No, I have the same level of concern	No, I have the same level of concern	59		Female			Some college but no degree								Retired	$50,000 to $74,999	No					White		New Mexico	I purchase my healthcare insurance through the HealthCare Marketplace (US federal government insurance plans)
4-6 hours a day	No			Not much control	Not very secure	<p>Extremely Concerned</p>10	<p>Extremely Concerned</p>10	Identity theft	Embarrassment			Financial loss				Identity theft		No	Not much control	Not at all secure	Extremely Concerned 10	Extremely Concerned 10	Yes, I am more concerned now	Yes, I am more concerned now	50		Female			Post high school training other than college or associate’s degree (for example: vocational or technical program)		Employed part-time (less than 32 hours per week)							Less than $10,000	No					White		Wisconsin	I have Medicaid or other state insurance
1-3 hours a day	Yes	A few times a week	Almost every day	A lot of control	Somewhat secure	3	5		Embarrassment				Discrimination			Embarrassment		No	A lot of control	Very secure	6	8	Yes, I am more concerned now	No, I have the same level of concern	56	Male				Post high school training other than college or associate’s degree (for example: vocational or technical program)		Employed part-time (less than 32 hours per week)							$10,000 to $19,999	No					White		Michigan	I have Medicaid or other state insurance
4-6 hours a day	Yes	A few times a year	Once a day	Not much control	Not very secure	8	8	Identity theft			Loss of employment opportunities	Financial loss				Identity theft		No	Not much control	Somewhat secure	8	8	Yes, I am more concerned now	Yes, I am more concerned now	29		Female			Some college but no degree	Employed full-time (more than or equal to 32 hours per week)								$10,000 to $19,999	No					White		Idaho	Through my employer
7-9 hours a day	Yes	Once a day	2-5 times a day	A lot of control	Somewhat secure	7	8	Identity theft			Loss of employment opportunities		Discrimination			Discrimination		Yes	A lot of control	Somewhat secure	5	5	No, I have the same level of concern	No, I have the same level of concern	32		Female			Master’s degree (for example: MA, MS, MEng, Med, MSW, MBA)						Homemaker			$20,000 to $34,999	No					White		Florida	I have Medicare
4-6 hours a day	Yes	A few times a month	A few times a month	A lot of control	Not very secure	5	7		Embarrassment							Embarrassment		No	Not much control	Not very secure	5	6	Yes, I am more concerned now	Yes, I am more concerned now	40		Female			Some high school (grades 9-12)		Employed part-time (less than 32 hours per week)							$50,000 to $74,999	No					White		Illinois	Through my employer
1-3 hours a day	Yes	A few times a year	Once a day	Not much control	Not very secure	8	7	Identity theft				Financial loss				Identity theft		Yes	Not much control	Not very secure	7	7	No, I have the same level of concern	No, I have the same level of concern	57	Male				Bachelor’s degree (for example: BA, AB, BS)	Employed full-time (more than or equal to 32 hours per week)								$75,000 to $99,999	No					White		Indiana	Through my employer
4-6 hours a day	Yes	A few times a year	Almost every day	A lot of control	Not very secure	8	8	Identity theft	Embarrassment				Discrimination			Discrimination		No	Not much control	Somewhat secure	5	5	Yes, I am more concerned now	Yes, I am more concerned now	26		Female			Bachelor’s degree (for example: BA, AB, BS)		Employed part-time (less than 32 hours per week)		Part-time student					$75,000 to $99,999	No			Black or African American				New York	I have Medicaid or other state insurance
1-3 hours a day	Yes	A few times a month	6-10 times a day	Not much control	Somewhat secure	8	9	Identity theft	Embarrassment		Loss of employment opportunities	Financial loss				Identity theft		Yes	Not much control	Not very secure	5	7	Yes, I am more concerned now	Yes, I am more concerned now	39	Male				Master’s degree (for example: MA, MS, MEng, Med, MSW, MBA)	Employed full-time (more than or equal to 32 hours per week)								$100,000 to $149,999	No					White		Pennsylvania	Through my employer
10-12 hours a day	Yes	I never post to social media	A few times a week	Not much control	Not very secure	9	9	Identity theft	Embarrassment				Discrimination			Identity theft		No	Not much control	Somewhat secure	8	8	Yes, I am more concerned now	Yes, I am more concerned now	33		Female			Bachelor’s degree (for example: BA, AB, BS)	Employed full-time (more than or equal to 32 hours per week)								$50,000 to $74,999	No					White		Pennsylvania	Through my employer
4-6 hours a day	Yes	A few times a month	6-10 times a day	Not much control	Somewhat secure	6	6	Identity theft	Embarrassment			Financial loss				Financial loss		No	Not much control	Not very secure	4	4	Yes, I am more concerned now	Yes, I am more concerned now	45		Female			Bachelor’s degree (for example: BA, AB, BS)	Employed full-time (more than or equal to 32 hours per week)								$75,000 to $99,999	No					White		West Virginia	Through my employer
4-6 hours a day	No			Not much control	Not very secure	5	5	Identity theft	Embarrassment			Financial loss				Identity theft		No	Not much control	Not very secure	6	6	Yes, I am more concerned now	Yes, I am more concerned now	66	Male				Bachelor’s degree (for example: BA, AB, BS)								Retired	$20,000 to $34,999	No					White		Massachusetts	I have Medicare
1-3 hours a day	No			A lot of control	Not very secure	7	7	Identity theft								Identity theft		No	No control	Not very secure	6	6	No, I have the same level of concern	No, I have the same level of concern	47	Male				High school graduate or GED		Employed part-time (less than 32 hours per week)							$75,000 to $99,999	No					White		New York	Through my parents or my partner
1-3 hours a day	Yes	Almost every day	6-10 times a day	Not much control	Not very secure	9	9	Identity theft	Embarrassment		Loss of employment opportunities		Discrimination		friends gossiping or disagreeing	Identity theft		No	Not much control	Somewhat secure	8	8	No, I have the same level of concern	No, I have the same level of concern	36		Female			Some college but no degree		Employed part-time (less than 32 hours per week)							$10,000 to $19,999	No					White		Oregon	I have Medicaid or other state insurance
1-3 hours a day	Yes	I never post to social media	A few times a month	Not much control	Not at all secure	9	9	Identity theft				Financial loss				Financial loss		No	Not much control	Not at all secure	9	9	Yes, I am more concerned now	Yes, I am more concerned now	53	Male				Post high school training other than college or associate’s degree (for example: vocational or technical program)	Employed full-time (more than or equal to 32 hours per week)								$10,000 to $19,999	No					White		Missouri	I purchase my own private health insurance (outside of employer)
4-6 hours a day	Yes	A few times a week	6-10 times a day	Not much control	Somewhat secure	7	7	Identity theft	Embarrassment		Loss of employment opportunities					Embarrassment		Yes	Not much control	Not very secure	6	6	Yes, I am more concerned now	Yes, I am more concerned now	33		Female			Bachelor’s degree (for example: BA, AB, BS)	Employed full-time (more than or equal to 32 hours per week)								$150,000 or more	No					White		Maryland	Through my parents or my partner
1-3 hours a day	Yes	A few times a week	More than 10 times a day	Not much control	Not very secure	8	8	Identity theft	Embarrassment		Loss of employment opportunities		Discrimination			Embarrassment		Yes	A lot of control	Somewhat secure	4	4	Yes, I am more concerned now	No, I have the same level of concern	23		Female			Master’s degree (for example: MA, MS, MEng, Med, MSW, MBA)	Employed full-time (more than or equal to 32 hours per week)								$35,000 to $49,999	No					White		Ohio	Through my parents or my partner
4-6 hours a day	Yes	A few times a week	Almost every day	A lot of control	Not very secure	8	9	Identity theft	Embarrassment	Loss of education opportunities	Loss of employment opportunities	Financial loss	Discrimination			Loss of employment opportunities		No	Not much control	Somewhat secure	Extremely Concerned 10	Extremely Concerned 10	Yes, I am more concerned now	Yes, I am more concerned now	33	Male				Some college but no degree	Employed full-time (more than or equal to 32 hours per week)								$50,000 to $74,999	No					White		Michigan	Through my employer
13+ hours a day	Yes	A few times a year	2-5 times a day	Complete control	Not at all secure	<p>Not at all Concerned</p>1	<p>Not at all Concerned</p>1							I am not concerned about any harms				No	Complete control	Somewhat secure	Not at all Concerned 1	Not at all Concerned 1	No, I have the same level of concern	No, I have the same level of concern	29	Male				High school graduate or GED		Employed part-time (less than 32 hours per week)							$10,000 to $19,999	No					White		New York	I have Medicaid or other state insurance
7-9 hours a day	Yes	A few times a year	A few times a month	Not much control	Not very secure	6	6	Identity theft										No	Not much control	Not very secure	7	7	Yes, I am more concerned now	Yes, I am more concerned now	44		Female			Some college but no degree	Employed full-time (more than or equal to 32 hours per week)								$20,000 to $34,999	No					White		North Carolina	Through my employer
4-6 hours a day	Yes	A few times a year	2-5 times a day	A lot of control	Somewhat secure	9	8	Identity theft				Financial loss				Financial loss		No	A lot of control	Somewhat secure	9	9	Yes, I am more concerned now	Yes, I am more concerned now	25		Female			Bachelor’s degree (for example: BA, AB, BS)		Employed part-time (less than 32 hours per week)							$50,000 to $74,999	No					White		Ohio	Through my parents or my partner
7-9 hours a day	Yes	A few times a month	2-5 times a day	A lot of control	Very secure	7	7							I am not concerned about any harms				No	A lot of control	Somewhat secure	7	7	No, I have the same level of concern	No, I have the same level of concern	26		Female			Bachelor’s degree (for example: BA, AB, BS)	Employed full-time (more than or equal to 32 hours per week)								$75,000 to $99,999	No					White		Connecticut	Through my employer
10-12 hours a day	Yes	A few times a month	2-5 times a day	A lot of control	Somewhat secure	<p>Not at all Concerned</p>1	<p>Not at all Concerned</p>1				Loss of employment opportunities					Loss of employment opportunities		No	Complete control	Very secure	6	6	No, I have the same level of concern	No, I have the same level of concern	28	Male				Bachelor’s degree (for example: BA, AB, BS)	Employed full-time (more than or equal to 32 hours per week)								$50,000 to $74,999	No					White		Arizona	Through my employer
1-3 hours a day	Yes	A few times a year	Once a day	Not much control	Somewhat secure	4	6		Embarrassment							Embarrassment		Yes	Not much control	Not very secure	6	5	No, I have the same level of concern	No, I have the same level of concern	49		Female			Master’s degree (for example: MA, MS, MEng, Med, MSW, MBA)	Employed full-time (more than or equal to 32 hours per week)								$75,000 to $99,999	No					White		New Jersey	Through my employer
1-3 hours a day	No			Not much control	Not very secure	9	9	Identity theft			Loss of employment opportunities	Financial loss	Discrimination			Identity theft		Yes	Not much control	Not very secure	9	9	Yes, I am more concerned now	Yes, I am more concerned now	55		Female			Some college but no degree	Employed full-time (more than or equal to 32 hours per week)								$35,000 to $49,999	No			Black or African American				California	Through my employer
7-9 hours a day	Yes	A few times a year	6-10 times a day	Not much control	Not at all secure	9	9	Identity theft		Loss of education opportunities						Financial loss		Yes	Not much control	Not very secure	7	8	Yes, I am more concerned now	Yes, I am more concerned now	37		Female			Master’s degree (for example: MA, MS, MEng, Med, MSW, MBA)	Employed full-time (more than or equal to 32 hours per week)								$100,000 to $149,999	No					White		Colorado	Through my employer
1-3 hours a day	Yes	2-5 times a day	2-5 times a day	Not much control	Somewhat secure	7	5							I am not concerned about any harms				No	Not much control	Somewhat secure	8	7	No, I have the same level of concern	Yes, I am less concerned now	25	Male				Some college but no degree	Employed full-time (more than or equal to 32 hours per week)								$10,000 to $19,999	No					White		California	Through my employer
4-6 hours a day	Yes	Once a day	Once a day	A lot of control	Somewhat secure	6	5							I am not concerned about any harms				No	A lot of control	Somewhat secure	8	6	Yes, I am less concerned now	No, I have the same level of concern	36	Male				Some college but no degree	Employed full-time (more than or equal to 32 hours per week)								$20,000 to $34,999	No					White		California	Through my employer
4-6 hours a day	Yes	A few times a week	Once a day	Not much control	Somewhat secure	5	7							I am not concerned about any harms				No	A lot of control	Somewhat secure	7	5	Yes, I am less concerned now	No, I have the same level of concern	32	Male				Some college but no degree	Employed full-time (more than or equal to 32 hours per week)								$10,000 to $19,999	No					White		Florida	Through my employer
4-6 hours a day	Yes	A few times a week	More than 10 times a day	No control	Not at all secure	3	3	Identity theft								Identity theft		Yes	No control	Not very secure	4	5	Yes, I am less concerned now	Yes, I am less concerned now	39		Female			Some college but no degree	Employed full-time (more than or equal to 32 hours per week)								$35,000 to $49,999	No					White		Florida	I purchase my own private health insurance (outside of employer)
1-3 hours a day	Yes	A few times a year	2-5 times a day	Not much control	Not very secure	5	9	Identity theft				Financial loss				Identity theft		Yes	Not much control	Not very secure	7	7	Yes, I am more concerned now	Yes, I am more concerned now	27		Female			Master’s degree (for example: MA, MS, MEng, Med, MSW, MBA)	Employed full-time (more than or equal to 32 hours per week)								$100,000 to $149,999	No					White		Louisiana	Through my employer
7-9 hours a day	Yes	A few times a year	2-5 times a day	Not much control	Not very secure	6	8	Identity theft	Embarrassment				Discrimination			Identity theft		No	No control	Somewhat secure	6	8	No, I have the same level of concern	No, I have the same level of concern	22	Male				Some college but no degree			Full-time student						$75,000 to $99,999	No					White		Indiana	Through my parents or my partner
1-3 hours a day	Yes	Almost every day	6-10 times a day	Not much control	Not very secure	4	4	Identity theft										No	A lot of control	Somewhat secure	2	4	No, I have the same level of concern	Yes, I am more concerned now	33		Female			High school graduate or GED	Employed full-time (more than or equal to 32 hours per week)								$50,000 to $74,999	No					White		South Carolina	Through my employer
10-12 hours a day	Yes	2-5 times a day	2-5 times a day	Not much control	Somewhat secure	7	5							I am not concerned about any harms				No	Not much control	Not very secure	6	3	Yes, I am more concerned now	Yes, I am more concerned now	25	Male				High school graduate or GED	Employed full-time (more than or equal to 32 hours per week)								$35,000 to $49,999	No					White		Michigan	Through my employer
4-6 hours a day	Yes	A few times a week	2-5 times a day	Complete control	Not at all secure	<p>Extremely Concerned</p>10	<p>Extremely Concerned</p>10	Identity theft	Embarrassment		Loss of employment opportunities					Embarrassment		Yes	No control	Not very secure	Extremely Concerned 10	Extremely Concerned 10	Yes, I am more concerned now	Yes, I am more concerned now	31		Female			Master’s degree (for example: MA, MS, MEng, Med, MSW, MBA)	Employed full-time (more than or equal to 32 hours per week)								$50,000 to $74,999	No			Black or African American				Georgia	Through my employer
10-12 hours a day	No			Not much control	Not at all secure	9	9	Identity theft			Loss of employment opportunities	Financial loss				Financial loss		No	No control	Not very secure	9	Extremely Concerned 10	Yes, I am more concerned now	Yes, I am more concerned now	33	Male				Some college but no degree		Employed part-time (less than 32 hours per week)							$20,000 to $34,999	No					White		Virginia	I do not have health insurance
7-9 hours a day	Yes	A few times a month	2-5 times a day	Not much control	Not very secure	8	8	Identity theft	Embarrassment			Financial loss	Discrimination			Identity theft		Yes	Not much control	Not very secure	8	8	Yes, I am more concerned now	Yes, I am more concerned now	63		Female			Some college but no degree		Employed part-time (less than 32 hours per week)							$10,000 to $19,999	No					White		Pennsylvania	I purchase my healthcare insurance through the HealthCare Marketplace (US federal government insurance plans)
1-3 hours a day	Yes	A few times a month	Once a day	Not much control	Somewhat secure	5	<p>Extremely Concerned</p>10	Identity theft				Financial loss				Identity theft		Yes	A lot of control	Somewhat secure	7	9	No, I have the same level of concern	No, I have the same level of concern	37	Male				High school graduate or GED	Employed full-time (more than or equal to 32 hours per week)								$50,000 to $74,999	No					White		Pennsylvania	Through my employer
4-6 hours a day	Yes	A few times a week	2-5 times a day	Not much control	Not very secure	4	4		Embarrassment							Embarrassment		No	A lot of control	Somewhat secure	4	4	Yes, I am more concerned now	Yes, I am more concerned now	39	Male				Doctorate or professional degree (for example: MD, JD, PhD, EdD)	Employed full-time (more than or equal to 32 hours per week)								$100,000 to $149,999	No					White		Texas	Through my employer
10-12 hours a day	Yes	A few times a week	2-5 times a day	A lot of control	Somewhat secure	2	8	Identity theft								Identity theft		No	Not much control	Somewhat secure	6	6	Yes, I am more concerned now	Yes, I am more concerned now	49		Female			Bachelor’s degree (for example: BA, AB, BS)	Employed full-time (more than or equal to 32 hours per week)								$50,000 to $74,999	No					White		New Jersey	I purchase my healthcare insurance through the HealthCare Marketplace (US federal government insurance plans)
1-3 hours a day	Yes	A few times a week	Once a day	A lot of control	Somewhat secure	6	6	Identity theft				Financial loss				Financial loss		No	Not much control	Not very secure	7	6	Yes, I am more concerned now	Yes, I am more concerned now	46	Male				Some college but no degree		Employed part-time (less than 32 hours per week)							$10,000 to $19,999	No					White		Pennsylvania	Through my employer
1-3 hours a day	No			No control	Not at all secure	8	<p>Extremely Concerned</p>10	Identity theft				Financial loss				Financial loss		No	Complete control	Somewhat secure	8	8	Yes, I am more concerned now	Yes, I am more concerned now	59		Female			Bachelor’s degree (for example: BA, AB, BS)						Homemaker			$50,000 to $74,999	No					White		New York	Through my parents or my partner
4-6 hours a day	Yes	A few times a month	2-5 times a day	Not much control	Not at all secure	3	6		Embarrassment							Embarrassment		Yes	Not much control	Somewhat secure	7	7	No, I have the same level of concern	No, I have the same level of concern	29	Male				Post high school training other than college or associate’s degree (for example: vocational or technical program)	Employed full-time (more than or equal to 32 hours per week)								$50,000 to $74,999	No					White		Michigan	Through my employer
1-3 hours a day	Yes	Once a day	A few times a month	A lot of control	Somewhat secure	6	8							I am not concerned about any harms				No	A lot of control	Somewhat secure	5	4	No, I have the same level of concern	No, I have the same level of concern	32	Male				Some college but no degree	Employed full-time (more than or equal to 32 hours per week)								$10,000 to $19,999	No					White		Florida	Through my employer
1-3 hours a day	Yes	A few times a year	A few times a week	Not much control	Not very secure	9	6	Identity theft	Embarrassment		Loss of employment opportunities		Discrimination			Identity theft		No	Not much control	Not very secure	7	7	No, I have the same level of concern	No, I have the same level of concern	28	Male				Master’s degree (for example: MA, MS, MEng, Med, MSW, MBA)	Employed full-time (more than or equal to 32 hours per week)								$50,000 to $74,999	No		Asian					Ohio	Through my employer
13+ hours a day	Yes	2-5 times a day	2-5 times a day	A lot of control	Not at all secure	<p>Extremely Concerned</p>10	<p>Extremely Concerned</p>10	Identity theft	Embarrassment		Loss of employment opportunities		Discrimination			Discrimination		Yes	Not much control	Not very secure	Extremely Concerned 10	Extremely Concerned 10	Yes, I am more concerned now	Yes, I am more concerned now	38	Male				Master’s degree (for example: MA, MS, MEng, Med, MSW, MBA)	Employed full-time (more than or equal to 32 hours per week)								$150,000 or more	No		Asian					Delaware	Through my employer
4-6 hours a day	Yes	Almost every day	6-10 times a day	Not much control	Not very secure	7	6							I am not concerned about any harms				Yes	Not much control	Not at all secure	6	9	Yes, I am more concerned now	Yes, I am more concerned now	37	Male				Bachelor’s degree (for example: BA, AB, BS)	Employed full-time (more than or equal to 32 hours per week)								$50,000 to $74,999	No					White		Florida	Through my employer
7-9 hours a day	Yes	A few times a year	2-5 times a day	Not much control	Not very secure	5	5	Identity theft		Loss of education opportunities			Discrimination			Identity theft		No	Not much control	Very secure	4	5	No, I have the same level of concern	No, I have the same level of concern	22	Male				High school graduate or GED	Employed full-time (more than or equal to 32 hours per week)								$35,000 to $49,999	No					White		Florida	Through my employer
4-6 hours a day	Yes	A few times a month	A few times a week	A lot of control	Somewhat secure	3	3	Identity theft								Identity theft		Yes	A lot of control	Somewhat secure	3	3	No, I have the same level of concern	No, I have the same level of concern	30	Male				Some college but no degree	Employed full-time (more than or equal to 32 hours per week)								$35,000 to $49,999	Yes					White		Texas	I have Medicaid or other state insurance
1-3 hours a day	Yes	A few times a month	Almost every day	Not much control	Not very secure	9	<p>Extremely Concerned</p>10	Identity theft				Financial loss				Identity theft		No	Not much control	Not very secure	6	9	Yes, I am more concerned now	Yes, I am more concerned now	31		Female			Bachelor’s degree (for example: BA, AB, BS)						Homemaker			$35,000 to $49,999	Yes					White		Florida	I have Medicaid or other state insurance
10-12 hours a day	Yes	2-5 times a day	2-5 times a day	A lot of control	Somewhat secure	5	5	Identity theft								Identity theft		No	A lot of control	Somewhat secure	4	4	No, I have the same level of concern	No, I have the same level of concern	19			Do not identify as male or female		Some high school (grades 9-12)					Unemployed, seeking work				$35,000 to $49,999	No					White		Michigan	I have Medicaid or other state insurance
7-9 hours a day	Yes	2-5 times a day	More than 10 times a day	Not much control	Not very secure	<p>Extremely Concerned</p>10	<p>Extremely Concerned</p>10	Identity theft	Embarrassment			Financial loss				Identity theft		Yes	Not much control	Not very secure	Extremely Concerned 10	Extremely Concerned 10	Yes, I am more concerned now	Yes, I am more concerned now	28		Female			Bachelor’s degree (for example: BA, AB, BS)	Employed full-time (more than or equal to 32 hours per week)								$100,000 to $149,999	No			Black or African American				Texas	I have Medicaid or other state insurance
7-9 hours a day	Yes	A few times a month	6-10 times a day	Not much control	Not very secure	8	8		Embarrassment		Loss of employment opportunities		Discrimination			Embarrassment		No	Not much control	Not very secure	7	7	Yes, I am more concerned now	Yes, I am more concerned now	22			Do not identify as male or female		Some college but no degree		Employed part-time (less than 32 hours per week)							$35,000 to $49,999	Yes					White		Texas	Through my parents or my partner
10-12 hours a day	No			Not much control	Not very secure	6	8	Identity theft			Loss of employment opportunities	Financial loss				Identity theft		No	Not much control	Not very secure	6	7	Yes, I am more concerned now	Yes, I am more concerned now	37	Male				Some college but no degree						Homemaker			$35,000 to $49,999	No					White		Washington	Through my parents or my partner
7-9 hours a day	Yes	6-10 times a day	More than 10 times a day	Not much control	Somewhat secure	7	9							I am not concerned about any harms				No	A lot of control	Somewhat secure	7	8	Yes, I am more concerned now	Yes, I am more concerned now	40		Female			High school graduate or GED	Employed full-time (more than or equal to 32 hours per week)								$35,000 to $49,999	No					White		Michigan	Through my employer
1-3 hours a day	Yes	A few times a month	A few times a month	Not much control	Not at all secure	9	9	Identity theft				Financial loss				Financial loss		No	No control	Not at all secure	Extremely Concerned 10	Extremely Concerned 10	Yes, I am more concerned now	Yes, I am more concerned now	36		Female			Master’s degree (for example: MA, MS, MEng, Med, MSW, MBA)	Employed full-time (more than or equal to 32 hours per week)								$50,000 to $74,999	No					White		Michigan	Through my parents or my partner
10-12 hours a day	Yes	2-5 times a day	6-10 times a day	Not much control	Somewhat secure	9	9	Identity theft	Embarrassment				Discrimination			Embarrassment		No	A lot of control	Somewhat secure	9	8	Yes, I am more concerned now	Yes, I am more concerned now	22		Female			Bachelor’s degree (for example: BA, AB, BS)		Employed part-time (less than 32 hours per week)		Part-time student					$10,000 to $19,999	No			Black or African American		White		Ohio	Through my parents or my partner
10-12 hours a day	No			Not much control	Somewhat secure	8	<p>Extremely Concerned</p>10	Identity theft										No	A lot of control	Very secure	Extremely Concerned 10	Extremely Concerned 10	No, I have the same level of concern	No, I have the same level of concern	30	Male				Some high school (grades 9-12)					Unemployed, seeking work				$50,000 to $74,999	No					White		Florida	I do not have health insurance
7-9 hours a day	Yes	A few times a month	Almost every day	Complete control	Not at all secure	<p>Extremely Concerned</p>10	<p>Extremely Concerned</p>10	Identity theft	Embarrassment		Loss of employment opportunities	Financial loss	Discrimination			Identity theft		No	Not much control	Not very secure	Extremely Concerned 10	Extremely Concerned 10	Yes, I am more concerned now	Yes, I am more concerned now	31		Female			Some college but no degree		Employed part-time (less than 32 hours per week)				Homemaker			$10,000 to $19,999	No		Asian					New York	I have Medicaid or other state insurance
4-6 hours a day	Yes	Almost every day	More than 10 times a day	A lot of control	Somewhat secure	6	6	Identity theft	Embarrassment	Loss of education opportunities	Loss of employment opportunities		Discrimination			Loss of employment opportunities		Yes	Not much control	Somewhat secure	3	3	No, I have the same level of concern	No, I have the same level of concern	23		Female			Master’s degree (for example: MA, MS, MEng, Med, MSW, MBA)		Employed part-time (less than 32 hours per week)	Full-time student						$20,000 to $34,999	Yes					White	Mexican	Illinois	Through my parents or my partner
4-6 hours a day	Yes	A few times a week	Almost every day	A lot of control	Not very secure	4	8	Identity theft				Financial loss				Financial loss		No	Complete control	Somewhat secure	4	8	Yes, I am more concerned now	Yes, I am more concerned now	25	Male				Bachelor’s degree (for example: BA, AB, BS)	Employed full-time (more than or equal to 32 hours per week)								$35,000 to $49,999	No					White		Utah	Through my employer
7-9 hours a day	Yes	Almost every day	Almost every day	Not much control	Somewhat secure	8	8	Identity theft	Embarrassment		Loss of employment opportunities		Discrimination		Political persecution	Discrimination		No	No control	Not at all secure	Extremely Concerned 10	Extremely Concerned 10	Yes, I am more concerned now	Yes, I am more concerned now	55	Male				Doctorate or professional degree (for example: MD, JD, PhD, EdD)		Employed part-time (less than 32 hours per week)							Less than $10,000	No						American	Massachusetts	I do not have health insurance
4-6 hours a day	Yes	A few times a month	2-5 times a day	A lot of control	Very secure	3	4	Identity theft	Embarrassment		Loss of employment opportunities					Loss of employment opportunities		Yes	A lot of control	Somewhat secure	3	3	Yes, I am more concerned now	Yes, I am more concerned now	23		Female			Bachelor’s degree (for example: BA, AB, BS)		Employed part-time (less than 32 hours per week)		Part-time student					$20,000 to $34,999	No					White		Ohio	Through my parents or my partner
7-9 hours a day	Yes	Almost every day	Almost every day	Not much control	Not very secure	6	6	Identity theft	Embarrassment	Loss of education opportunities	Loss of employment opportunities	Financial loss	Discrimination			Loss of employment opportunities		Yes	Not much control	Not very secure	9	9	Yes, I am more concerned now	Yes, I am more concerned now	46		Female			Master’s degree (for example: MA, MS, MEng, Med, MSW, MBA)	Employed full-time (more than or equal to 32 hours per week)								$50,000 to $74,999	No					White		Arkansas	Other (please specify)	I recently quit my job, so I did have insurance through my employer, and I usually do, but just not currently. Currently I have no insurance, but that is not typical for me.
4-6 hours a day	Yes	2-5 times a day	More than 10 times a day	Not much control	Somewhat secure	8	2	Identity theft	Embarrassment		Loss of employment opportunities					Loss of employment opportunities		No	A lot of control	Somewhat secure	8	2	Yes, I am more concerned now	Yes, I am less concerned now	19		Female			Some college but no degree			Full-time student						$50,000 to $74,999	No			Black or African American				Virginia	Through my parents or my partner
10-12 hours a day	Yes	Once a day	6-10 times a day	A lot of control	Somewhat secure	7	8	Identity theft			Loss of employment opportunities					Identity theft		Yes	A lot of control	Somewhat secure	6	7	Yes, I am more concerned now	Yes, I am more concerned now	44	Male				Master’s degree (for example: MA, MS, MEng, Med, MSW, MBA)	Employed full-time (more than or equal to 32 hours per week)								$75,000 to $99,999	No					White		Kentucky	Other (please specify)	Tricare For Life (retired military) and the Department of Veterans Affairs
10-12 hours a day	No			Not much control	Not very secure	9	9	Identity theft				Financial loss	Discrimination			Financial loss		No	Not much control	Not very secure	9	9	Yes, I am more concerned now	Yes, I am more concerned now	28	Male				Bachelor’s degree (for example: BA, AB, BS)	Employed full-time (more than or equal to 32 hours per week)								$75,000 to $99,999	No						European American	Pennsylvania	Through my employer
7-9 hours a day	Yes	A few times a month	6-10 times a day	Not much control	Not very secure	<p>Not at all Concerned</p>1	<p>Not at all Concerned</p>1							I am not concerned about any harms				No	No control	Not at all secure	6	6	No, I have the same level of concern	Yes, I am more concerned now	21		Female			Some college but no degree			Full-time student						Less than $10,000	Yes			Black or African American		White		Pennsylvania	I have Medicaid or other state insurance
1-3 hours a day	Yes	Once a day	Almost every day	A lot of control	Not very secure	8	9	Identity theft	Embarrassment		Loss of employment opportunities					Identity theft		Yes	Not much control	Not very secure	7	7	Yes, I am more concerned now	Yes, I am more concerned now	22	Male				Some college but no degree			Full-time student						$10,000 to $19,999	No					White		Massachusetts	Through my parents or my partner
4-6 hours a day	Yes	A few times a week	2-5 times a day	Not much control	Not very secure	6	6	Identity theft				Financial loss				Identity theft		Yes	Not much control	Not very secure	6	6	No, I have the same level of concern	No, I have the same level of concern	48	Male				Bachelor’s degree (for example: BA, AB, BS)	Employed full-time (more than or equal to 32 hours per week)								$35,000 to $49,999	No					White		Illinois	I purchase my healthcare insurance through the HealthCare Marketplace (US federal government insurance plans)
4-6 hours a day	Yes	A few times a week	2-5 times a day	Complete control	Not at all secure	<p>Not at all Concerned</p>1	5		Embarrassment							Embarrassment		No	Complete control	Very secure	Not at all Concerned 1	Not at all Concerned 1	No, I have the same level of concern	No, I have the same level of concern	25		Female			Some college but no degree	Employed full-time (more than or equal to 32 hours per week)								$50,000 to $74,999	No			Black or African American				South Carolina	Through my parents or my partner
13+ hours a day	Yes	A few times a week	More than 10 times a day	A lot of control	Somewhat secure	3	4	Identity theft			Loss of employment opportunities	Financial loss	Discrimination			Loss of employment opportunities		Yes	A lot of control	Very secure	2	Not at all Concerned 1	No, I have the same level of concern	No, I have the same level of concern	26		Female			Some college but no degree						Homemaker			$35,000 to $49,999	No			Black or African American				Maryland	I purchase my own private health insurance (outside of employer)
10-12 hours a day	Yes	2-5 times a day	More than 10 times a day	A lot of control	Somewhat secure	7	8	Identity theft				Financial loss				Financial loss		Yes	Not much control	Somewhat secure	7	7	Yes, I am more concerned now	Yes, I am more concerned now	55		Female			Some college but no degree	Employed full-time (more than or equal to 32 hours per week)								$35,000 to $49,999	No					White		California	I purchase my healthcare insurance through the HealthCare Marketplace (US federal government insurance plans)
4-6 hours a day	Yes	A few times a month	2-5 times a day	Not much control	Not very secure	7	7	Identity theft			Loss of employment opportunities		Discrimination			Discrimination		Yes	Not much control	Not very secure	9	6	Yes, I am more concerned now	Yes, I am more concerned now	26		Female			Bachelor’s degree (for example: BA, AB, BS)			Full-time student						Less than $10,000	No					White		Illinois	Other (please specify)	Through my school (part of tuition)
1-3 hours a day	Yes	I never post to social media	A few times a year	No control	Not very secure	7	8	Identity theft			Loss of employment opportunities	Financial loss	Discrimination			Financial loss		Yes	Not much control	Not very secure	4	3	No, I have the same level of concern	No, I have the same level of concern	28	Male				Some college but no degree	Employed full-time (more than or equal to 32 hours per week)								$50,000 to $74,999	No					White		Texas	Through my employer
7-9 hours a day	Yes	2-5 times a day	More than 10 times a day	A lot of control	Somewhat secure	9	<p>Extremely Concerned</p>10	Identity theft	Embarrassment		Loss of employment opportunities	Financial loss	Discrimination			Identity theft		Yes	Not much control	Somewhat secure	Extremely Concerned 10	Extremely Concerned 10	Yes, I am more concerned now	Yes, I am more concerned now	24		Female			Some college but no degree	Employed full-time (more than or equal to 32 hours per week)								$150,000 or more	No					White		Alabama	Through my employer
4-6 hours a day	Yes	A few times a year	A few times a month	Not much control	Not very secure	8	8	Identity theft	Embarrassment			Financial loss	Discrimination			Identity theft		No	Not much control	Somewhat secure	9	9	Yes, I am more concerned now	Yes, I am more concerned now	62		Female			Bachelor’s degree (for example: BA, AB, BS)								Retired	$35,000 to $49,999	No					White		California	I purchase my healthcare insurance through the HealthCare Marketplace (US federal government insurance plans)
1-3 hours a day	Yes	A few times a month	Almost every day	Not much control	Not very secure	6	7	Identity theft		Loss of education opportunities	Loss of employment opportunities	Financial loss	Discrimination			Identity theft		No	A lot of control	Not very secure	5	6	Yes, I am less concerned now	Yes, I am less concerned now	27		Female			Bachelor’s degree (for example: BA, AB, BS)	Employed full-time (more than or equal to 32 hours per week)								$50,000 to $74,999	No					White		Washington	Through my employer
10-12 hours a day	Yes	6-10 times a day	More than 10 times a day	Complete control	Somewhat secure	<p>Extremely Concerned</p>10	<p>Extremely Concerned</p>10	Identity theft	Embarrassment			Financial loss	Discrimination			Financial loss		No	Not much control	Not very secure	Extremely Concerned 10	Extremely Concerned 10	Yes, I am more concerned now	Yes, I am more concerned now	24		Female			Some college but no degree		Employed part-time (less than 32 hours per week)	Full-time student						Less than $10,000	Yes						I don't have one?	Colorado	I do not have health insurance
1-3 hours a day	Yes	A few times a month	A few times a week	Not much control	Not very secure	5	6	Identity theft			Loss of employment opportunities					Identity theft		No	Not much control	Not very secure	5	5	No, I have the same level of concern	No, I have the same level of concern	40	Male				Some college but no degree	Employed full-time (more than or equal to 32 hours per week)								$20,000 to $34,999	No					White		California	I have Medicaid or other state insurance
1-3 hours a day	Yes	A few times a month	2-5 times a day	A lot of control	Somewhat secure	7	7		Embarrassment	Loss of education opportunities	Loss of employment opportunities	Financial loss				Loss of employment opportunities		Yes	A lot of control	Somewhat secure	7	6	No, I have the same level of concern	No, I have the same level of concern	28	Male				Bachelor’s degree (for example: BA, AB, BS)	Employed full-time (more than or equal to 32 hours per week)								$50,000 to $74,999	No					White		Maryland	Through my employer
1-3 hours a day	Yes	A few times a year	A few times a week	No control	Not at all secure	<p>Extremely Concerned</p>10	<p>Extremely Concerned</p>10	Identity theft	Embarrassment			Financial loss	Discrimination			Identity theft		No	No control	Not at all secure	Extremely Concerned 10	Extremely Concerned 10	Yes, I am more concerned now	Yes, I am more concerned now	61		Female			Some college but no degree							Unable to work due to disability		$50,000 to $74,999	No					White		Colorado	I have Medicare
4-6 hours a day	Yes	A few times a month	Once a day	Not much control	Not very secure	2	2	Identity theft				Financial loss		I am not concerned about any harms				Yes	A lot of control	Somewhat secure	Extremely Concerned 10	Extremely Concerned 10	Yes, I am more concerned now	Yes, I am less concerned now	36	Male				Bachelor’s degree (for example: BA, AB, BS)	Employed full-time (more than or equal to 32 hours per week)								$75,000 to $99,999	No			Black or African American				California	Through my employer
1-3 hours a day	Yes	A few times a week	2-5 times a day	A lot of control	Somewhat secure	<p>Not at all Concerned</p>1	<p>Not at all Concerned</p>1							I am not concerned about any harms				Yes	A lot of control	Somewhat secure	Not at all Concerned 1	Not at all Concerned 1	No, I have the same level of concern	No, I have the same level of concern	33		Female			High school graduate or GED		Employed part-time (less than 32 hours per week)				Homemaker			$75,000 to $99,999	No					White		South Dakota	Through my employer
1-3 hours a day	Yes	A few times a year	A few times a week	Not much control	Not very secure	9	9	Identity theft				Financial loss				Identity theft		No	Not much control	Not very secure	9	9	Yes, I am more concerned now	Yes, I am more concerned now	64		Female			Master’s degree (for example: MA, MS, MEng, Med, MSW, MBA)		Employed part-time (less than 32 hours per week)							$50,000 to $74,999	No					White		Pennsylvania	I purchase my healthcare insurance through the HealthCare Marketplace (US federal government insurance plans)
4-6 hours a day	Yes	A few times a month	2-5 times a day	A lot of control	Somewhat secure	8	8	Identity theft								Identity theft		Yes	Not much control	Somewhat secure	8	6	Yes, I am more concerned now	Yes, I am more concerned now	27	Male				Master’s degree (for example: MA, MS, MEng, Med, MSW, MBA)	Employed full-time (more than or equal to 32 hours per week)								$100,000 to $149,999	No					White		California	Through my employer
1-3 hours a day	Yes	A few times a month	Almost every day	Not much control	Somewhat secure	3	8	Identity theft	Embarrassment	Loss of education opportunities	Loss of employment opportunities					Loss of employment opportunities		No	A lot of control	Somewhat secure	3	3	No, I have the same level of concern	No, I have the same level of concern	22	Male				Some college but no degree					Unemployed, seeking work				Less than $10,000	No		Asian			White		Utah	Through my parents or my partner
7-9 hours a day	Yes	A few times a week	Almost every day	Not much control	Somewhat secure	8	7	Identity theft			Loss of employment opportunities					Identity theft		No	Not much control	Not very secure	8	6	Yes, I am more concerned now	Yes, I am more concerned now	25	Male				Bachelor’s degree (for example: BA, AB, BS)	Employed full-time (more than or equal to 32 hours per week)								$50,000 to $74,999	No					White		Pennsylvania	Through my employer
1-3 hours a day	Yes	A few times a month	2-5 times a day	A lot of control	Not very secure	2	5	Identity theft				Financial loss				Financial loss		No	Not much control	Somewhat secure	4	4	No, I have the same level of concern	No, I have the same level of concern	40		Female			Master’s degree (for example: MA, MS, MEng, Med, MSW, MBA)						Homemaker			$50,000 to $74,999	No					White		Minnesota	Through my employer
13+ hours a day	Yes	More than 10 times a day	More than 10 times a day	Complete control	Not at all secure	9	8	Identity theft	Embarrassment	Loss of education opportunities	Loss of employment opportunities	Financial loss	Discrimination			Identity theft		No	Complete control	Somewhat secure	8	8	Yes, I am more concerned now	Yes, I am more concerned now	25		Female			Bachelor’s degree (for example: BA, AB, BS)	Employed full-time (more than or equal to 32 hours per week)								$50,000 to $74,999	Yes					White		Pennsylvania	Through my employer
1-3 hours a day	Yes	A few times a year	2-5 times a day	A lot of control	Somewhat secure	<p>Extremely Concerned</p>10	<p>Extremely Concerned</p>10	Identity theft				Financial loss	Discrimination			Financial loss		No	A lot of control	Somewhat secure	Extremely Concerned 10	Extremely Concerned 10	No, I have the same level of concern	Yes, I am more concerned now	58		Female			Some college but no degree						Homemaker			$20,000 to $34,999	No					White		Idaho	Through my parents or my partner
7-9 hours a day	Yes	A few times a month	2-5 times a day	Not much control	Somewhat secure	5	5	Identity theft								Identity theft		No	Not much control	Somewhat secure	5	5	No, I have the same level of concern	No, I have the same level of concern	56	Male				High school graduate or GED								Retired	$20,000 to $34,999	No					White		Arkansas	I have Medicare
4-6 hours a day	Yes	Once a day	2-5 times a day	A lot of control	Somewhat secure	4	6	Identity theft				Financial loss	Discrimination			Identity theft		Yes	A lot of control	Somewhat secure	6	7	Yes, I am more concerned now	Yes, I am more concerned now	66	Male				Master’s degree (for example: MA, MS, MEng, Med, MSW, MBA)	Employed full-time (more than or equal to 32 hours per week)								$35,000 to $49,999	No					White		Georgia	I have Medicare
7-9 hours a day	Yes	I never post to social media	Almost every day	No control	Not at all secure	7	8		Embarrassment									Yes	A lot of control	Somewhat secure	4	5	Yes, I am more concerned now	Yes, I am more concerned now	20	Male				Some college but no degree		Employed part-time (less than 32 hours per week)	Full-time student						Less than $10,000	No					White		Ohio	Through my parents or my partner
1-3 hours a day	Yes	A few times a week	Once a day	No control	Not at all secure	<p>Extremely Concerned</p>10	<p>Extremely Concerned</p>10	Identity theft	Embarrassment			Financial loss				Identity theft		No	Not much control	Not very secure	Extremely Concerned 10	Extremely Concerned 10	Yes, I am more concerned now	Yes, I am more concerned now	58		Female			Some college but no degree		Employed part-time (less than 32 hours per week)							$50,000 to $74,999	No					White		California	Through my parents or my partner
4-6 hours a day	Yes	A few times a year	2-5 times a day	Not much control	Not very secure	7	6		Embarrassment	Loss of education opportunities	Loss of employment opportunities		Discrimination			Embarrassment		No	Not much control	Somewhat secure	7	7	Yes, I am more concerned now	Yes, I am more concerned now	27		Female			Bachelor’s degree (for example: BA, AB, BS)						Homemaker			$75,000 to $99,999	No					White		Colorado	Through my parents or my partner
10-12 hours a day	Yes	Almost every day	More than 10 times a day	Not much control	Not very secure	8	8	Identity theft	Embarrassment		Loss of employment opportunities	Financial loss				Financial loss		Yes	Not much control	Somewhat secure	8	8	No, I have the same level of concern	No, I have the same level of concern	49		Female			Some college but no degree	Employed full-time (more than or equal to 32 hours per week)								$100,000 to $149,999	No		Asian					Florida	Through my employer
7-9 hours a day	Yes	A few times a week	2-5 times a day	Not much control	Somewhat secure	7	6	Identity theft	Embarrassment			Financial loss	Discrimination			Financial loss		No	A lot of control	Somewhat secure	7	8	Yes, I am less concerned now	Yes, I am less concerned now	22	Male				Bachelor’s degree (for example: BA, AB, BS)					Unemployed, seeking work				$10,000 to $19,999	No		Asian					New York	I have Medicare
7-9 hours a day	Yes	A few times a week	2-5 times a day	Not much control	Somewhat secure	9	<p>Extremely Concerned</p>10	Identity theft	Embarrassment		Loss of employment opportunities	Financial loss				Identity theft		Yes	Not much control	Not very secure	5	5	No, I have the same level of concern	No, I have the same level of concern	37	Male				Master’s degree (for example: MA, MS, MEng, Med, MSW, MBA)	Employed full-time (more than or equal to 32 hours per week)								$75,000 to $99,999	No					White		Texas	Through my employer
4-6 hours a day	Yes	A few times a week	2-5 times a day	No control	Not at all secure	<p>Not at all Concerned</p>1	<p>Not at all Concerned</p>1							I am not concerned about any harms				No	No control	Not very secure	Not at all Concerned 1	Not at all Concerned 1	Yes, I am less concerned now	Yes, I am less concerned now	25	Male				Some college but no degree	Employed full-time (more than or equal to 32 hours per week)								$20,000 to $34,999	No					White		Indiana	Through my employer
1-3 hours a day	Yes	A few times a year	A few times a month	A lot of control	Not very secure	6	7				Loss of employment opportunities		Discrimination			Loss of employment opportunities		No	Not much control	Somewhat secure	7	7	Yes, I am more concerned now	Yes, I am more concerned now	30		Female			Some college but no degree	Employed full-time (more than or equal to 32 hours per week)								$20,000 to $34,999	No					White		California	Other (please specify)	the va
4-6 hours a day	Yes	2-5 times a day	6-10 times a day	Not much control	Not very secure	8	8	Identity theft	Embarrassment				Discrimination			Embarrassment		Yes	Not much control	Not very secure	8	8	Yes, I am more concerned now	Yes, I am more concerned now	32	Male				Master’s degree (for example: MA, MS, MEng, Med, MSW, MBA)	Employed full-time (more than or equal to 32 hours per week)								$100,000 to $149,999	No					White		Illinois	I purchase my own private health insurance (outside of employer)
4-6 hours a day	Yes	A few times a year	6-10 times a day	Not much control	Not very secure	8	8	Identity theft	Embarrassment		Loss of employment opportunities					Identity theft		Yes	Not much control	Somewhat secure	8	8	Yes, I am more concerned now	Yes, I am more concerned now	23	Male				Some college but no degree			Full-time student						$35,000 to $49,999	No					White		Michigan	Through my parents or my partner
4-6 hours a day	Yes	A few times a week	2-5 times a day	A lot of control	Somewhat secure	2	2		Embarrassment							Embarrassment		Yes	A lot of control	Somewhat secure	7	7	No, I have the same level of concern	No, I have the same level of concern	25	Male				Bachelor’s degree (for example: BA, AB, BS)					Unemployed, seeking work				$20,000 to $34,999	No					White		Washington	I purchase my healthcare insurance through the HealthCare Marketplace (US federal government insurance plans)
10-12 hours a day	No			Not much control	Not very secure	5	5	Identity theft				Financial loss				Financial loss		No	Not much control	Not very secure	7	7	Yes, I am more concerned now	Yes, I am more concerned now	59	Male				Bachelor’s degree (for example: BA, AB, BS)							Unable to work due to disability		$10,000 to $19,999	No					White		Ohio	I have Medicaid or other state insurance
4-6 hours a day	Yes	A few times a year	Once a day	Not much control	Not very secure	9	9	Identity theft				Financial loss				Identity theft		Yes	Not much control	Not very secure	7	7	Yes, I am more concerned now	Yes, I am more concerned now	26		Female			Bachelor’s degree (for example: BA, AB, BS)					Unemployed, seeking work				$20,000 to $34,999	No					White		New York	I purchase my healthcare insurance through the HealthCare Marketplace (US federal government insurance plans)
1-3 hours a day	Yes	A few times a year	Almost every day	Not much control	Not at all secure	6	5	Identity theft	Embarrassment							Identity theft		No	Not much control	Somewhat secure	9	Extremely Concerned 10	Yes, I am more concerned now	Yes, I am more concerned now	43	Male				Bachelor’s degree (for example: BA, AB, BS)	Employed full-time (more than or equal to 32 hours per week)								$100,000 to $149,999	No					White		Minnesota	Through my employer
1-3 hours a day	Yes	A few times a month	2-5 times a day	No control	Not at all secure	9	9							I am not concerned about any harms				No	Not much control	Not very secure	7	7	No, I have the same level of concern	No, I have the same level of concern	67		Female			Bachelor’s degree (for example: BA, AB, BS)	Employed full-time (more than or equal to 32 hours per week)								$75,000 to $99,999	No					White		Maryland	I have Medicare
4-6 hours a day	Yes	A few times a month	2-5 times a day	Not much control	Not very secure	9	9	Identity theft								Identity theft		No	Not much control	Not very secure	6	6	Yes, I am more concerned now	Yes, I am more concerned now	26	Male				Bachelor’s degree (for example: BA, AB, BS)	Employed full-time (more than or equal to 32 hours per week)								$50,000 to $74,999	No					White		Massachusetts	Through my employer
4-6 hours a day	Yes	A few times a month	6-10 times a day	Not much control	Somewhat secure	7	<p>Extremely Concerned</p>10	Identity theft	Embarrassment		Loss of employment opportunities	Financial loss				Identity theft		Yes	Not much control	Not very secure	7	7	No, I have the same level of concern	No, I have the same level of concern	29		Female			Bachelor’s degree (for example: BA, AB, BS)	Employed full-time (more than or equal to 32 hours per week)								$20,000 to $34,999	No					White		Virginia	Through my employer
1-3 hours a day	Yes	A few times a month	6-10 times a day	Not much control	Not at all secure	8	8	Identity theft	Embarrassment		Loss of employment opportunities		Discrimination			Identity theft		No	Not much control	Not very secure	Extremely Concerned 10	Extremely Concerned 10	Yes, I am more concerned now	Yes, I am more concerned now	33		Female			Bachelor’s degree (for example: BA, AB, BS)						Homemaker			$75,000 to $99,999	No					White		Georgia	Through my parents or my partner
4-6 hours a day	Yes	A few times a year	A few times a month	Not much control	Not at all secure	9	9								I've worked with a lot of dangerous populations. The folks I worked with were VERY respectful and nice, but - I've worked in a forensic hospital, prisons, juvenile detention, and methadone treatment (I'm a therapist). I don't like for people to be able to track me easily.	Other (please specify)	Being located by an old/former patient or client.	No	Not much control	Not very secure	8	8	Yes, I am more concerned now	Yes, I am more concerned now	51		Female			Master’s degree (for example: MA, MS, MEng, Med, MSW, MBA)	Employed full-time (more than or equal to 32 hours per week)								$35,000 to $49,999	No					White		Florida	Through my employer
7-9 hours a day	Yes	Once a day	6-10 times a day	A lot of control	Somewhat secure	7	7	Identity theft					Discrimination			Identity theft		Yes	A lot of control	Very secure	9	9	Yes, I am less concerned now	Yes, I am less concerned now	25		Female			Some college but no degree	Employed full-time (more than or equal to 32 hours per week)								$150,000 or more	No					White		Illinois	Through my parents or my partner
1-3 hours a day	Yes	A few times a year	Once a day	Not much control	Somewhat secure	7	7	Identity theft				Financial loss				Identity theft		No	Not much control	Somewhat secure	6	6	Yes, I am more concerned now	Yes, I am more concerned now	72		Female			Master’s degree (for example: MA, MS, MEng, Med, MSW, MBA)								Retired	$50,000 to $74,999	No					White		Pennsylvania	I have Medicaid or other state insurance
4-6 hours a day	Yes	A few times a week	A few times a week	No control	Not very secure	5	5	Identity theft	Embarrassment		Loss of employment opportunities					Identity theft		Yes	A lot of control	Very secure	3	3	Yes, I am more concerned now	Yes, I am more concerned now	57		Female			Master’s degree (for example: MA, MS, MEng, Med, MSW, MBA)	Employed full-time (more than or equal to 32 hours per week)								$50,000 to $74,999	No					White		New York	Through my employer
10-12 hours a day	Yes	A few times a year	2-5 times a day	A lot of control	Somewhat secure	9	<p>Extremely Concerned</p>10		Embarrassment		Loss of employment opportunities					Embarrassment		No	Complete control	Very secure	2	5	No, I have the same level of concern	No, I have the same level of concern	28	Male				Bachelor’s degree (for example: BA, AB, BS)	Employed full-time (more than or equal to 32 hours per week)								$35,000 to $49,999	No					White		Missouri	Through my employer
7-9 hours a day	Yes	A few times a month	6-10 times a day	Not much control	Not very secure	<p>Extremely Concerned</p>10	<p>Extremely Concerned</p>10	Identity theft	Embarrassment				Discrimination			Embarrassment		Yes	No control	Not very secure	9	Extremely Concerned 10	Yes, I am more concerned now	Yes, I am more concerned now	35	Male				Bachelor’s degree (for example: BA, AB, BS)	Employed full-time (more than or equal to 32 hours per week)								$35,000 to $49,999	No					White		Missouri	I purchase my own private health insurance (outside of employer)
7-9 hours a day	Yes	2-5 times a day	2-5 times a day	Not much control	Not very secure	8	8	Identity theft	Embarrassment			Financial loss				Identity theft		Yes	Not much control	Not very secure	9	9	No, I have the same level of concern	No, I have the same level of concern	68		Female			Doctorate or professional degree (for example: MD, JD, PhD, EdD)								Retired	$10,000 to $19,999	No					White		Florida	I have Medicare
4-6 hours a day	Yes	A few times a week	Almost every day	A lot of control	Somewhat secure	4	5	Identity theft			Loss of employment opportunities	Financial loss				Identity theft		No	A lot of control	Somewhat secure	5	4	No, I have the same level of concern	No, I have the same level of concern	27	Male				Some college but no degree	Employed full-time (more than or equal to 32 hours per week)								$35,000 to $49,999	No					White		Pennsylvania	Through my employer
1-3 hours a day	Yes	A few times a month	Almost every day	Not much control	Not very secure	8	8	Identity theft								Identity theft		No	Not much control	Not very secure	2	2	No, I have the same level of concern	No, I have the same level of concern	44	Male				High school graduate or GED	Employed full-time (more than or equal to 32 hours per week)								$35,000 to $49,999	No					White		Florida	Through my employer
10-12 hours a day	Yes	A few times a month	6-10 times a day	A lot of control	Not very secure	6	7	Identity theft	Embarrassment	Loss of education opportunities	Loss of employment opportunities					Embarrassment		No	Not much control	Not very secure	7	5	Yes, I am more concerned now	Yes, I am more concerned now	30		Female			Bachelor’s degree (for example: BA, AB, BS)	Employed full-time (more than or equal to 32 hours per week)								$20,000 to $34,999	No		Asian			White		Maryland	Through my employer
13+ hours a day	Yes	6-10 times a day	More than 10 times a day	No control	Not at all secure	7	7	Identity theft					Discrimination			Identity theft		No	No control	Not at all secure	7	7	Yes, I am more concerned now	Yes, I am more concerned now	31		Female			High school graduate or GED						Homemaker			$20,000 to $34,999	No					White		North Carolina	I do not have health insurance
4-6 hours a day	Yes	I never post to social media	A few times a month	A lot of control	Somewhat secure	4	4	Identity theft			Loss of employment opportunities	Financial loss				Identity theft		Yes	A lot of control	Somewhat secure	5	5	No, I have the same level of concern	No, I have the same level of concern	26	Male				Post high school training other than college or associate’s degree (for example: vocational or technical program)	Employed full-time (more than or equal to 32 hours per week)								$75,000 to $99,999	No					White		Louisiana	I purchase my own private health insurance (outside of employer)
1-3 hours a day	No			A lot of control	Somewhat secure	3	4							I am not concerned about any harms				No	Not much control	Somewhat secure	3	3	No, I have the same level of concern	No, I have the same level of concern	35	Male				Some college but no degree	Employed full-time (more than or equal to 32 hours per week)								$20,000 to $34,999	No					White		Florida	Through my employer
4-6 hours a day	Yes	A few times a month	2-5 times a day	No control	Not at all secure	3	8	Identity theft								Identity theft		Yes	Not much control	Not at all secure	8	8	Yes, I am more concerned now	Yes, I am more concerned now	40		Female			Bachelor’s degree (for example: BA, AB, BS)					Unemployed, seeking work				$100,000 to $149,999	No					White		California	Through my parents or my partner
7-9 hours a day	Yes	A few times a week	Once a day	A lot of control	Somewhat secure	4	9	Identity theft										No	A lot of control	Somewhat secure	6	7	No, I have the same level of concern	No, I have the same level of concern	26		Female			Bachelor’s degree (for example: BA, AB, BS)	Employed full-time (more than or equal to 32 hours per week)								$35,000 to $49,999	No					White		Texas	Through my employer
4-6 hours a day	Yes	A few times a week	6-10 times a day	A lot of control	Somewhat secure	7	7	Identity theft	Embarrassment							Identity theft		Yes	A lot of control	Somewhat secure	Extremely Concerned 10	Extremely Concerned 10	Yes, I am more concerned now	Yes, I am more concerned now	27		Female			Bachelor’s degree (for example: BA, AB, BS)	Employed full-time (more than or equal to 32 hours per week)								$50,000 to $74,999	No					White		Wisconsin	Through my parents or my partner
10-12 hours a day	Yes	A few times a week	2-5 times a day	Complete control	Somewhat secure	5	5							I am not concerned about any harms				No	A lot of control	Somewhat secure	5	7	No, I have the same level of concern	No, I have the same level of concern	24	Male				Some college but no degree	Employed full-time (more than or equal to 32 hours per week)								$35,000 to $49,999	Yes					White		Alabama	I do not have health insurance
4-6 hours a day	Yes	A few times a year	Almost every day	Not much control	Not very secure	5	5	Identity theft								Identity theft		No	Not much control	Somewhat secure	6	6	No, I have the same level of concern	No, I have the same level of concern	50		Female			Master’s degree (for example: MA, MS, MEng, Med, MSW, MBA)		Employed part-time (less than 32 hours per week)							$75,000 to $99,999	No		Asian					Maryland	Through my parents or my partner
1-3 hours a day	Yes	A few times a week	Once a day	Not much control	Not very secure	5	6	Identity theft	Embarrassment							Embarrassment		Yes	Not much control	Not very secure	7	7	Yes, I am more concerned now	Yes, I am more concerned now	23	Male				Some college but no degree	Employed full-time (more than or equal to 32 hours per week)								$50,000 to $74,999	No					White		Texas	Through my parents or my partner
7-9 hours a day	Yes	A few times a week	More than 10 times a day	A lot of control	Somewhat secure	9	<p>Extremely Concerned</p>10	Identity theft								Identity theft		Yes	A lot of control	Somewhat secure	Extremely Concerned 10	Extremely Concerned 10	Yes, I am more concerned now	Yes, I am more concerned now	34		Female			Some college but no degree	Employed full-time (more than or equal to 32 hours per week)								$35,000 to $49,999	No					White		Kentucky	Through my employer
4-6 hours a day	Yes	Almost every day	Once a day	A lot of control	Somewhat secure	7	7	Identity theft	Embarrassment	Loss of education opportunities	Loss of employment opportunities	Financial loss				Identity theft		Yes	Not much control	Somewhat secure	8	8	Yes, I am more concerned now	Yes, I am more concerned now	25	Male				Post high school training other than college or associate’s degree (for example: vocational or technical program)	Employed full-time (more than or equal to 32 hours per week)								$35,000 to $49,999	No		Asian					California	Through my employer
4-6 hours a day	Yes	Once a day	Once a day	A lot of control	Somewhat secure	9	9	Identity theft								Loss of education opportunities		No	Not much control	Somewhat secure	6	7	Yes, I am less concerned now	Yes, I am less concerned now	30		Female			Bachelor’s degree (for example: BA, AB, BS)	Employed full-time (more than or equal to 32 hours per week)								$50,000 to $74,999	No			Black or African American				California	I have Medicare
7-9 hours a day	Yes	A few times a month	2-5 times a day	Not much control	Not very secure	8	8	Identity theft		Loss of education opportunities	Loss of employment opportunities	Financial loss				Financial loss		Yes	Not much control	Not very secure	8	8	No, I have the same level of concern	No, I have the same level of concern	26	Male				Some high school (grades 9-12)					Unemployed, seeking work				Less than $10,000	No					White		Illinois	I do not have health insurance
13+ hours a day	No			Not much control	Not very secure	7	7	Identity theft	Embarrassment			Financial loss				Identity theft		Yes	Not much control	Not at all secure	8	8	No, I have the same level of concern	No, I have the same level of concern	50	Male				Some college but no degree					Unemployed, seeking work				Less than $10,000	No					White		Oregon	I do not have health insurance
7-9 hours a day	Yes	A few times a month	A few times a week	A lot of control	Not very secure	8	8	Identity theft								Identity theft		Yes	Not much control	Not very secure	8	8	Yes, I am more concerned now	Yes, I am more concerned now	34		Female			Bachelor’s degree (for example: BA, AB, BS)	Employed full-time (more than or equal to 32 hours per week)								$35,000 to $49,999	No					White		Tennessee	Through my employer
7-9 hours a day	Yes	A few times a month	6-10 times a day	A lot of control	Somewhat secure	8	9	Identity theft	Embarrassment		Loss of employment opportunities		Discrimination			Identity theft		No	A lot of control	Somewhat secure	9	9	Yes, I am more concerned now	Yes, I am more concerned now	24		Female			Bachelor’s degree (for example: BA, AB, BS)				Part-time student	Unemployed, seeking work				$75,000 to $99,999	No					White		Florida	Through my parents or my partner
1-3 hours a day	Yes	A few times a week	6-10 times a day	Complete control	Somewhat secure	8	8		Embarrassment			Financial loss				Financial loss		Yes	Not much control	Not very secure	7	7	Yes, I am more concerned now	Yes, I am more concerned now	38	Male				High school graduate or GED	Employed full-time (more than or equal to 32 hours per week)								$35,000 to $49,999	No					White		Michigan	Through my employer
7-9 hours a day	Yes	A few times a week	Almost every day	Not much control	Not at all secure	6	6	Identity theft	Embarrassment							Identity theft		Yes	Not much control	Not very secure	6	6	Yes, I am more concerned now	Yes, I am more concerned now	25		Female			Bachelor’s degree (for example: BA, AB, BS)	Employed full-time (more than or equal to 32 hours per week)								$50,000 to $74,999	No					White		Ohio	I have Medicaid or other state insurance
1-3 hours a day	Yes	2-5 times a day	2-5 times a day	Not much control	Not very secure	6	7	Identity theft			Loss of employment opportunities					Identity theft		No	Not much control	Not very secure	8	8	No, I have the same level of concern	No, I have the same level of concern	31	Male				Bachelor’s degree (for example: BA, AB, BS)	Employed full-time (more than or equal to 32 hours per week)								$50,000 to $74,999	No					White		New York	Through my employer
4-6 hours a day	No			Not much control	Not very secure	7	8	Identity theft	Embarrassment			Financial loss	Discrimination			Identity theft		No	Not much control	Not very secure	8	8	Yes, I am more concerned now	Yes, I am more concerned now	53		Female			Bachelor’s degree (for example: BA, AB, BS)							Unable to work due to disability		$10,000 to $19,999	No					White		Ohio	I have Medicare
1-3 hours a day	Yes	A few times a month	2-5 times a day	A lot of control	Not very secure	4	3		Embarrassment							Embarrassment		No	Complete control	Very secure	5	7	Yes, I am less concerned now	No, I have the same level of concern	26	Male				Some college but no degree					Unemployed, seeking work				Less than $10,000	No					White		Michigan	Through my parents or my partner
4-6 hours a day	Yes	A few times a year	2-5 times a day	Not much control	Not very secure	9	9	Identity theft	Embarrassment		Loss of employment opportunities					Identity theft		No	Not much control	Not very secure	3	6	No, I have the same level of concern	No, I have the same level of concern	36	Male				Bachelor’s degree (for example: BA, AB, BS)	Employed full-time (more than or equal to 32 hours per week)								$50,000 to $74,999	No					White		Missouri	Through my employer
7-9 hours a day	Yes	Almost every day	2-5 times a day	A lot of control	Somewhat secure	5	5							I am not concerned about any harms				No	A lot of control	Very secure	6	6	No, I have the same level of concern	No, I have the same level of concern	27		Female			Some college but no degree	Employed full-time (more than or equal to 32 hours per week)								$20,000 to $34,999	No					White		Missouri	Through my employer
4-6 hours a day	Yes	Once a day	2-5 times a day	Complete control	Not very secure	8	8	Identity theft	Embarrassment	Loss of education opportunities	Loss of employment opportunities					Identity theft		Yes	Not much control	Not very secure	5	5	Yes, I am more concerned now	Yes, I am more concerned now	26	Male				Bachelor’s degree (for example: BA, AB, BS)	Employed full-time (more than or equal to 32 hours per week)	Employed part-time (less than 32 hours per week)							$35,000 to $49,999	No					White		Michigan	Through my employer
4-6 hours a day	Yes	Almost every day	Once a day	Not much control	Somewhat secure	4	4	Identity theft			Loss of employment opportunities					Identity theft		Yes	A lot of control	Very secure	4	4	Yes, I am more concerned now	Yes, I am more concerned now	26		Female			Some college but no degree		Employed part-time (less than 32 hours per week)		Part-time student					$10,000 to $19,999	Yes					White		Illinois	I have Medicaid or other state insurance
13+ hours a day	Yes	A few times a week	6-10 times a day	Not much control	Somewhat secure	5	5		Embarrassment				Discrimination			Embarrassment		No	Not much control	Not very secure	6	5	Yes, I am more concerned now	Yes, I am more concerned now	52		Female			Some college but no degree	Employed full-time (more than or equal to 32 hours per week)		Full-time student						$10,000 to $19,999	No					White		New Mexico	I have Medicaid or other state insurance
0-1 hours a day	Yes	A few times a month	A few times a week	A lot of control	Somewhat secure	2	2	Identity theft								Identity theft		No	A lot of control	Somewhat secure	8	8	No, I have the same level of concern	No, I have the same level of concern	43		Female			High school graduate or GED		Employed part-time (less than 32 hours per week)							Less than $10,000	No			Black or African American				California	I have Medicare
7-9 hours a day	Yes	A few times a week	2-5 times a day	Not much control	Not very secure	7	7	Identity theft		Loss of education opportunities	Loss of employment opportunities	Financial loss				Financial loss		Yes	Not much control	Somewhat secure	7	7	Yes, I am more concerned now	Yes, I am more concerned now	23		Female			Some college but no degree	Employed full-time (more than or equal to 32 hours per week)								$50,000 to $74,999	No					White		Delaware	I have Medicaid or other state insurance
7-9 hours a day	Yes	Once a day	More than 10 times a day	Not much control	Not very secure	4	4	Identity theft	Embarrassment	Loss of education opportunities	Loss of employment opportunities	Financial loss	Discrimination			Loss of employment opportunities		Yes	Not much control	Somewhat secure	6	6	Yes, I am more concerned now	Yes, I am more concerned now	26		Female			Bachelor’s degree (for example: BA, AB, BS)			Full-time student						$10,000 to $19,999	No			Black or African American				New York	I purchase my own private health insurance (outside of employer)
13+ hours a day	Yes	A few times a month	2-5 times a day	Complete control	Somewhat secure	4	3	Identity theft								Identity theft		No	A lot of control	Somewhat secure	7	7	No, I have the same level of concern	No, I have the same level of concern	19	Male				High school graduate or GED				Part-time student					$20,000 to $34,999	No						mixed	Illinois	I have Medicare
1-3 hours a day	Yes	A few times a year	A few times a week	A lot of control	Somewhat secure	4	5	Identity theft								Identity theft		No	A lot of control	Somewhat secure	7	6	Yes, I am more concerned now	Yes, I am more concerned now	29		Female			Master’s degree (for example: MA, MS, MEng, Med, MSW, MBA)	Employed full-time (more than or equal to 32 hours per week)								$50,000 to $74,999	Yes	American Indian or Alaska Native						Connecticut	Through my parents or my partner
10-12 hours a day	Yes	A few times a year	Once a day	No control	Not at all secure	<p>Not at all Concerned</p>1	<p>Not at all Concerned</p>1	Identity theft			Loss of employment opportunities					Identity theft		Yes	Not much control	Not at all secure	Not at all Concerned 1	Not at all Concerned 1	No, I have the same level of concern	No, I have the same level of concern	41		Female			Bachelor’s degree (for example: BA, AB, BS)	Employed full-time (more than or equal to 32 hours per week)								$20,000 to $34,999	No					White		Nevada	Through my parents or my partner
10-12 hours a day	Yes	A few times a month	2-5 times a day	Not much control	Not very secure	8	8	Identity theft		Loss of education opportunities	Loss of employment opportunities	Financial loss				Identity theft		No	Not much control	Not very secure	8	8	Yes, I am more concerned now	Yes, I am more concerned now	37	Male				Some college but no degree	Employed full-time (more than or equal to 32 hours per week)								$50,000 to $74,999	No					White		Kentucky	Through my employer
7-9 hours a day	Yes	A few times a month	2-5 times a day	A lot of control	Somewhat secure	3	8							I am not concerned about any harms				No	A lot of control	Somewhat secure	3	6	Yes, I am less concerned now	Yes, I am more concerned now	55		Female			Some college but no degree	Employed full-time (more than or equal to 32 hours per week)								$50,000 to $74,999	No					White		West Virginia	I do not have health insurance
1-3 hours a day	Yes	A few times a year	A few times a week	Not much control	Not very secure	6	6	Identity theft								Identity theft		Yes	A lot of control	Somewhat secure	3	3	Yes, I am more concerned now	Yes, I am more concerned now	35	Male				Some college but no degree	Employed full-time (more than or equal to 32 hours per week)								$50,000 to $74,999	No					White		Indiana	Through my employer
4-6 hours a day	Yes	A few times a month	Almost every day	A lot of control	Not very secure	3	3	Identity theft			Loss of employment opportunities					Identity theft		No	Complete control	Somewhat secure	Not at all Concerned 1	Not at all Concerned 1	No, I have the same level of concern	No, I have the same level of concern	34	Male				Some college but no degree	Employed full-time (more than or equal to 32 hours per week)								$20,000 to $34,999	No					White		Georgia	I do not have health insurance
13+ hours a day	Yes	I never post to social media	A few times a week	Not much control	Not very secure	3	3							I am not concerned about any harms				Yes	Not much control	Not very secure	3	3	No, I have the same level of concern	No, I have the same level of concern	40	Male				Some college but no degree	Employed full-time (more than or equal to 32 hours per week)								$150,000 or more	No					White		Alabama	Through my employer
7-9 hours a day	Yes	2-5 times a day	More than 10 times a day	Complete control	Somewhat secure	<p>Not at all Concerned</p>1	<p>Not at all Concerned</p>1							I am not concerned about any harms				No	Complete control	Very secure	5	5	No, I have the same level of concern	No, I have the same level of concern	27	Male				Bachelor’s degree (for example: BA, AB, BS)	Employed full-time (more than or equal to 32 hours per week)								Less than $10,000	Yes						multi	California	Through my employer
13+ hours a day	Yes	I never post to social media	2-5 times a day	Not much control	Not very secure	8	9	Identity theft								Identity theft		No	Not much control	Somewhat secure	9	9	Yes, I am more concerned now	Yes, I am more concerned now	44	Male				Some college but no degree							Unable to work due to disability		$20,000 to $34,999	No					White		Minnesota	I have Medicaid or other state insurance
4-6 hours a day	Yes	A few times a year	Almost every day	A lot of control	Somewhat secure	6	6	Identity theft	Embarrassment		Loss of employment opportunities	Financial loss				Identity theft		No	Not much control	Somewhat secure	6	6	Yes, I am more concerned now	Yes, I am more concerned now	45	Male				Bachelor’s degree (for example: BA, AB, BS)	Employed full-time (more than or equal to 32 hours per week)								$75,000 to $99,999	No					White		Pennsylvania	Through my parents or my partner
10-12 hours a day	Yes	A few times a year	A few times a month	A lot of control	Somewhat secure	7	8	Identity theft								Identity theft		No	A lot of control	Somewhat secure	6	5	Yes, I am more concerned now	Yes, I am more concerned now	21	Male				High school graduate or GED					Unemployed, seeking work				$10,000 to $19,999	No					White		Oregon	Through my parents or my partner
13+ hours a day	Yes	A few times a month	More than 10 times a day	A lot of control	Not at all secure	9	9	Identity theft	Embarrassment				Discrimination			Embarrassment		Yes	A lot of control	Somewhat secure	4	4	No, I have the same level of concern	No, I have the same level of concern	23	Male				Bachelor’s degree (for example: BA, AB, BS)	Employed full-time (more than or equal to 32 hours per week)								$75,000 to $99,999	Yes					White		California	Through my employer
7-9 hours a day	No			Not much control	Somewhat secure	8	4	Identity theft	Embarrassment			Financial loss				Financial loss		No	Not much control	Somewhat secure	8	5	No, I have the same level of concern	Yes, I am more concerned now	38	Male				Bachelor’s degree (for example: BA, AB, BS)		Employed part-time (less than 32 hours per week)							$10,000 to $19,999	No					White		Minnesota	I have Medicaid or other state insurance
13+ hours a day	Yes	A few times a month	A few times a month	A lot of control	Somewhat secure	<p>Not at all Concerned</p>1	<p>Not at all Concerned</p>1							I am not concerned about any harms				No	A lot of control	Somewhat secure	3	3	No, I have the same level of concern	No, I have the same level of concern	49	Male				High school graduate or GED	Employed full-time (more than or equal to 32 hours per week)								$50,000 to $74,999	No	American Indian or Alaska Native						New York	Through my employer
10-12 hours a day	Yes	Once a day	More than 10 times a day	Not much control	Not very secure	7	7	Identity theft			Loss of employment opportunities	Financial loss				Financial loss		No	Not much control	Not very secure	5	5	Yes, I am more concerned now	No, I have the same level of concern	40	Male				Bachelor’s degree (for example: BA, AB, BS)	Employed full-time (more than or equal to 32 hours per week)								$35,000 to $49,999	No					White		New Jersey	Through my employer
4-6 hours a day	Yes	A few times a week	Once a day	A lot of control	Somewhat secure	9	9	Identity theft								Identity theft		No	No control	Not at all secure	Extremely Concerned 10	Extremely Concerned 10	No, I have the same level of concern	No, I have the same level of concern	39		Female			Some college but no degree		Employed part-time (less than 32 hours per week)							$20,000 to $34,999	No					White		California	I do not have health insurance
7-9 hours a day	Yes	A few times a week	6-10 times a day	Not much control	Not very secure	8	8	Identity theft	Embarrassment				Discrimination			Identity theft		No	Complete control	Not very secure	6	6	Yes, I am more concerned now	Yes, I am more concerned now	46		Female			Bachelor’s degree (for example: BA, AB, BS)						Homemaker			$75,000 to $99,999	No					White		Florida	Through my parents or my partner
10-12 hours a day	Yes	A few times a month	6-10 times a day	Not much control	Not very secure	<p>Extremely Concerned</p>10	<p>Extremely Concerned</p>10	Identity theft			Loss of employment opportunities	Financial loss				Identity theft		Yes	Not much control	Not very secure	Extremely Concerned 10	Extremely Concerned 10	Yes, I am more concerned now	Yes, I am more concerned now	31		Female			Some college but no degree	Employed full-time (more than or equal to 32 hours per week)								$75,000 to $99,999	No					White		Tennessee	I purchase my own private health insurance (outside of employer)
10-12 hours a day	Yes	A few times a year	A few times a week	Not much control	Not at all secure	9	9							I am not concerned about any harms				No	Not much control	Not very secure	2	4	No, I have the same level of concern	No, I have the same level of concern	55	Male				Some college but no degree								Retired	$20,000 to $34,999	No					White		Colorado	I purchase my healthcare insurance through the HealthCare Marketplace (US federal government insurance plans)
4-6 hours a day	No			Not much control	Not very secure	7	4		Embarrassment	Loss of education opportunities	Loss of employment opportunities		Discrimination			Embarrassment		No	Not much control	Not very secure	7	5	Yes, I am more concerned now	Yes, I am more concerned now	20	Male				High school graduate or GED				Part-time student					$75,000 to $99,999	No					White		North Carolina	Through my parents or my partner
7-9 hours a day	Yes	2-5 times a day	2-5 times a day	A lot of control	Not very secure	3	7	Identity theft								Identity theft		Yes	A lot of control	Very secure	5	2	No, I have the same level of concern	No, I have the same level of concern	19	Male				Some college but no degree			Full-time student						$75,000 to $99,999	No					White		Florida	Through my parents or my partner
4-6 hours a day	Yes	A few times a month	2-5 times a day	Not much control	Not at all secure	9	9	Identity theft	Embarrassment				Discrimination			Embarrassment		Yes	Not much control	Not very secure	9	9	Yes, I am more concerned now	Yes, I am more concerned now	31		Female			High school graduate or GED	Employed full-time (more than or equal to 32 hours per week)								$20,000 to $34,999	No					White		Florida	Through my employer
13+ hours a day	Yes	I never post to social media	2-5 times a day	Not much control	Somewhat secure	3	4	Identity theft								Identity theft		No	A lot of control	Very secure	3	3	No, I have the same level of concern	No, I have the same level of concern	29		Female			Bachelor’s degree (for example: BA, AB, BS)				Part-time student					$35,000 to $49,999	No					White		South Carolina	I do not have health insurance
4-6 hours a day	Yes	A few times a year	A few times a year	Not much control	Not at all secure	9	9	Identity theft	Embarrassment	Loss of education opportunities	Loss of employment opportunities	Financial loss	Discrimination			Loss of employment opportunities		No	No control	Not at all secure	Extremely Concerned 10	Extremely Concerned 10	Yes, I am more concerned now	Yes, I am more concerned now	33	Male				Bachelor’s degree (for example: BA, AB, BS)		Employed part-time (less than 32 hours per week)							$35,000 to $49,999	No					White		Michigan	Through my employer
10-12 hours a day	Yes	A few times a month	A few times a week	A lot of control	Somewhat secure	2	2		Embarrassment									No	Not much control	Not very secure	2	2	No, I have the same level of concern	No, I have the same level of concern	33	Male				Bachelor’s degree (for example: BA, AB, BS)	Employed full-time (more than or equal to 32 hours per week)								$20,000 to $34,999	No					White		Ohio	I do not have health insurance
7-9 hours a day	Yes	A few times a month	A few times a week	Not much control	Not very secure	9	<p>Extremely Concerned</p>10	Identity theft			Loss of employment opportunities		Discrimination			Discrimination		No	Not much control	Not very secure	8	Extremely Concerned 10	Yes, I am more concerned now	Yes, I am more concerned now	44		Female			Some college but no degree							Unable to work due to disability		$10,000 to $19,999	No					White		Florida	I have Medicare
4-6 hours a day	Yes	Almost every day	2-5 times a day	No control	Not at all secure	5	5							I am not concerned about any harms				No	Not much control	Not at all secure	5	5	No, I have the same level of concern	No, I have the same level of concern	26	Male				Post high school training other than college or associate’s degree (for example: vocational or technical program)	Employed full-time (more than or equal to 32 hours per week)			Part-time student					$50,000 to $74,999	No					White		Alabama	Through my employer
7-9 hours a day	Yes	A few times a year	Once a day	No control	Not at all secure	8	8	Identity theft	Embarrassment			Financial loss				Identity theft		No	Not much control	Not very secure	8	8	No, I have the same level of concern	Yes, I am more concerned now	30	Male				Master’s degree (for example: MA, MS, MEng, Med, MSW, MBA)	Employed full-time (more than or equal to 32 hours per week)								$100,000 to $149,999	No					White		Oklahoma	Through my employer
1-3 hours a day	Yes	A few times a month	2-5 times a day	Not much control	Not very secure	8	8	Identity theft		Loss of education opportunities	Loss of employment opportunities					Identity theft		No	A lot of control	Somewhat secure	5	5	No, I have the same level of concern	Yes, I am more concerned now	36		Female			Bachelor’s degree (for example: BA, AB, BS)	Employed full-time (more than or equal to 32 hours per week)								$75,000 to $99,999	No					White		Texas	Through my parents or my partner
10-12 hours a day	Yes	A few times a year	2-5 times a day	Not much control	Not very secure	5	6	Identity theft										Yes	Not much control	Somewhat secure	5	5	Yes, I am more concerned now	Yes, I am more concerned now	32		Female			Bachelor’s degree (for example: BA, AB, BS)	Employed full-time (more than or equal to 32 hours per week)								$150,000 or more	Yes					White		Virginia	Through my parents or my partner
7-9 hours a day	Yes	2-5 times a day	More than 10 times a day	A lot of control	Not very secure	<p>Not at all Concerned</p>1	5		Embarrassment		Loss of employment opportunities		Discrimination			Loss of employment opportunities		No	Not much control	Somewhat secure	2	2	No, I have the same level of concern	No, I have the same level of concern	37		Female			Master’s degree (for example: MA, MS, MEng, Med, MSW, MBA)	Employed full-time (more than or equal to 32 hours per week)								$20,000 to $34,999	No					White		Ohio	Through my employer
7-9 hours a day	Yes	2-5 times a day	2-5 times a day	Not much control	Not very secure	7	7	Identity theft	Embarrassment							Embarrassment		No	A lot of control	Somewhat secure	7	7	No, I have the same level of concern	No, I have the same level of concern	35	Male				Bachelor’s degree (for example: BA, AB, BS)	Employed full-time (more than or equal to 32 hours per week)								$20,000 to $34,999	No					White		Indiana	Through my employer
1-3 hours a day	Yes	2-5 times a day	More than 10 times a day	No control	Not at all secure	<p>Extremely Concerned</p>10	<p>Extremely Concerned</p>10	Identity theft					Discrimination			Identity theft		Yes	No control	Somewhat secure	5	5	Yes, I am more concerned now	Yes, I am more concerned now	26	Male				Master’s degree (for example: MA, MS, MEng, Med, MSW, MBA)		Employed part-time (less than 32 hours per week)							$20,000 to $34,999	No					White		Kansas	I have Medicaid or other state insurance
4-6 hours a day	Yes	A few times a month	Almost every day	Not much control	Not very secure	6	6	Identity theft	Embarrassment	Loss of education opportunities	Loss of employment opportunities	Financial loss				Loss of employment opportunities		Yes	Not much control	Somewhat secure	5	5	No, I have the same level of concern	No, I have the same level of concern	20	Male				High school graduate or GED			Full-time student						$20,000 to $34,999	No		Asian					New York	Through my parents or my partner
4-6 hours a day	Yes	A few times a week	Almost every day	Not much control	Somewhat secure	6	6	Identity theft				Financial loss				Financial loss		No	A lot of control	Somewhat secure	6	6	Yes, I am more concerned now	Yes, I am more concerned now	44	Male				Master’s degree (for example: MA, MS, MEng, Med, MSW, MBA)		Employed part-time (less than 32 hours per week)							$20,000 to $34,999	No					White		Colorado	I do not have health insurance
4-6 hours a day	No			Not much control	Somewhat secure	3	3	Identity theft	Embarrassment		Loss of employment opportunities	Financial loss				Financial loss		No	Not much control	Somewhat secure	3	3	No, I have the same level of concern	No, I have the same level of concern	37	Male				Bachelor’s degree (for example: BA, AB, BS)		Employed part-time (less than 32 hours per week)							$10,000 to $19,999	No					White		Texas	I purchase my own private health insurance (outside of employer)
1-3 hours a day	No			A lot of control	Somewhat secure	5	8	Identity theft				Financial loss				Financial loss		No	A lot of control	Somewhat secure	4	4	Yes, I am more concerned now	Yes, I am more concerned now	34	Male				Master’s degree (for example: MA, MS, MEng, Med, MSW, MBA)	Employed full-time (more than or equal to 32 hours per week)								$50,000 to $74,999	No					White		Michigan	I purchase my healthcare insurance through the HealthCare Marketplace (US federal government insurance plans)
4-6 hours a day	Yes	2-5 times a day	2-5 times a day	A lot of control	Somewhat secure	7	7	Identity theft	Embarrassment		Loss of employment opportunities					Identity theft		No	Not much control	Somewhat secure	8	8	Yes, I am more concerned now	Yes, I am more concerned now	40		Female			Bachelor’s degree (for example: BA, AB, BS)		Employed part-time (less than 32 hours per week)							$20,000 to $34,999	No					White		Louisiana	I do not have health insurance
10-12 hours a day	Yes	A few times a month	A few times a week	No control	Not at all secure	<p>Not at all Concerned</p>1	<p>Not at all Concerned</p>1							I am not concerned about any harms				No	A lot of control	Not very secure	2	2	Yes, I am more concerned now	Yes, I am more concerned now	29	Male				Master’s degree (for example: MA, MS, MEng, Med, MSW, MBA)	Employed full-time (more than or equal to 32 hours per week)								$35,000 to $49,999	No					White		Colorado	I do not have health insurance
10-12 hours a day	Yes	A few times a month	6-10 times a day	A lot of control	Somewhat secure	<p>Not at all Concerned</p>1	<p>Not at all Concerned</p>1							I am not concerned about any harms				Yes	Not much control	Somewhat secure	3	3	Yes, I am more concerned now	Yes, I am more concerned now	29		Female			Some college but no degree						Homemaker			$20,000 to $34,999	No					White		Florida	I do not have health insurance
4-6 hours a day	Yes	Almost every day	Almost every day	A lot of control	Not very secure	7	8	Identity theft	Embarrassment			Financial loss				Financial loss		No	No control	Not at all secure	8	8	Yes, I am more concerned now	Yes, I am more concerned now	55		Female			Some college but no degree					Unemployed, seeking work				$100,000 to $149,999	No					White		Texas	I purchase my healthcare insurance through the HealthCare Marketplace (US federal government insurance plans)
7-9 hours a day	Yes	A few times a year	2-5 times a day	Not much control	Somewhat secure	8	8							I am not concerned about any harms				No	Not much control	Somewhat secure	6	6	No, I have the same level of concern	No, I have the same level of concern	30	Male				Bachelor’s degree (for example: BA, AB, BS)	Employed full-time (more than or equal to 32 hours per week)								$100,000 to $149,999	No					White		Washington	Through my employer
4-6 hours a day	Yes	Once a day	2-5 times a day	A lot of control	Very secure	6	6	Identity theft			Loss of employment opportunities		Discrimination			Identity theft		No	Complete control	Very secure	9	9	Yes, I am more concerned now	Yes, I am more concerned now	58		Female			Post high school training other than college or associate’s degree (for example: vocational or technical program)							Unable to work due to disability		$20,000 to $34,999	No					White		Illinois	I have Medicare
4-6 hours a day	Yes	A few times a month	A few times a week	Complete control	Not very secure	<p>Extremely Concerned</p>10	<p>Extremely Concerned</p>10	Identity theft	Embarrassment	Loss of education opportunities	Loss of employment opportunities	Financial loss	Discrimination			Financial loss		Yes	Not much control	Not very secure	Extremely Concerned 10	Extremely Concerned 10	Yes, I am less concerned now	Yes, I am less concerned now	38		Female			Master’s degree (for example: MA, MS, MEng, Med, MSW, MBA)		Employed part-time (less than 32 hours per week)							$50,000 to $74,999	No		Asian					Massachusetts	Through my parents or my partner
13+ hours a day	Yes	A few times a week	Almost every day	A lot of control	Somewhat secure	8	<p>Extremely Concerned</p>10	Identity theft				Financial loss				Financial loss		No	Not much control	Not very secure	7	9	Yes, I am more concerned now	Yes, I am more concerned now	64		Female			Some college but no degree		Employed part-time (less than 32 hours per week)							$20,000 to $34,999	No					White		Kansas	I do not have health insurance
4-6 hours a day	Yes	A few times a month	2-5 times a day	A lot of control	Somewhat secure	9	9	Identity theft	Embarrassment	Loss of education opportunities	Loss of employment opportunities	Financial loss				Loss of employment opportunities		Yes	Not much control	Somewhat secure	9	9	Yes, I am more concerned now	Yes, I am more concerned now	29	Male				Some college but no degree		Employed part-time (less than 32 hours per week)	Full-time student						$20,000 to $34,999	No					White		Illinois	I do not have health insurance
7-9 hours a day	Yes	Almost every day	2-5 times a day	Complete control	Not very secure	3	4	Identity theft		Loss of education opportunities	Loss of employment opportunities		Discrimination			Identity theft		No	A lot of control	Somewhat secure	4	3	No, I have the same level of concern	No, I have the same level of concern	25		Female			Bachelor’s degree (for example: BA, AB, BS)			Full-time student						Less than $10,000	No					White		West Virginia	I have Medicaid or other state insurance
7-9 hours a day	Yes	I never post to social media	A few times a month	No control	Not very secure	7	8	Identity theft	Embarrassment							Embarrassment		No	No control	Not very secure	6	7	Yes, I am less concerned now	Yes, I am less concerned now	18		Female			Some college but no degree			Full-time student						$20,000 to $34,999	Yes					White		Florida	Through my parents or my partner
10-12 hours a day	Yes	6-10 times a day	More than 10 times a day	No control	Not at all secure	7	7	Identity theft				Financial loss				Financial loss		Yes	Not much control	Not very secure	Extremely Concerned 10	Extremely Concerned 10	Yes, I am more concerned now	Yes, I am more concerned now	43	Male				Bachelor’s degree (for example: BA, AB, BS)	Employed full-time (more than or equal to 32 hours per week)								$20,000 to $34,999	No					White		North Carolina	I do not have health insurance
4-6 hours a day	Yes	A few times a month	6-10 times a day	A lot of control	Somewhat secure	7	9							I am not concerned about any harms				No	Not much control	Somewhat secure	6	6	Yes, I am more concerned now	Yes, I am more concerned now	39	Male				Some college but no degree	Employed full-time (more than or equal to 32 hours per week)								$20,000 to $34,999	No					White		Tennessee	Through my employer
4-6 hours a day	No			Not much control	Not very secure	8	8	Identity theft	Embarrassment			Financial loss				Financial loss		No	Not much control	Not very secure	9	9	Yes, I am more concerned now	Yes, I am more concerned now	53		Female			Some college but no degree					Unemployed, seeking work				Less than $10,000	No					White		Nebraska	I do not have health insurance
10-12 hours a day	Yes	A few times a week	6-10 times a day	A lot of control	Not very secure	7	9	Identity theft			Loss of employment opportunities					Identity theft		Yes	A lot of control	Not very secure	7	8	No, I have the same level of concern	No, I have the same level of concern	27		Female			Bachelor’s degree (for example: BA, AB, BS)					Unemployed, seeking work				Less than $10,000	No		Asian					Maryland	I have Medicaid or other state insurance
10-12 hours a day	Yes	A few times a week	2-5 times a day	Not much control	Somewhat secure	5	7	Identity theft				Financial loss				Identity theft		No	A lot of control	Somewhat secure	7	8	Yes, I am more concerned now	Yes, I am more concerned now	44		Female			Master’s degree (for example: MA, MS, MEng, Med, MSW, MBA)	Employed full-time (more than or equal to 32 hours per week)								$50,000 to $74,999	No					White		Louisiana	Through my employer
0-1 hours a day	Yes	A few times a month	2-5 times a day	A lot of control	Somewhat secure	5	6	Identity theft								Identity theft		No	A lot of control	Somewhat secure	4	4	No, I have the same level of concern	No, I have the same level of concern	63		Female			Bachelor’s degree (for example: BA, AB, BS)								Retired	$50,000 to $74,999	No					White		North Carolina	Through my parents or my partner
4-6 hours a day	Yes	Once a day	6-10 times a day	A lot of control	Somewhat secure	9	8	Identity theft	Embarrassment			Financial loss				Identity theft		Yes	A lot of control	Not very secure	7	8	Yes, I am more concerned now	Yes, I am more concerned now	29	Male				Bachelor’s degree (for example: BA, AB, BS)	Employed full-time (more than or equal to 32 hours per week)								$20,000 to $34,999	No					White		North Carolina	Through my employer
4-6 hours a day	Yes	A few times a year	2-5 times a day	A lot of control	Somewhat secure	4	4	Identity theft	Embarrassment			Financial loss				Financial loss		Yes	A lot of control	Not very secure	6	6	Yes, I am more concerned now	Yes, I am more concerned now	30		Female			Bachelor’s degree (for example: BA, AB, BS)						Homemaker			$35,000 to $49,999	No					White		Pennsylvania	Through my parents or my partner
13+ hours a day	Yes	Once a day	6-10 times a day	Not much control	Not at all secure	<p>Extremely Concerned</p>10	<p>Extremely Concerned</p>10	Identity theft				Financial loss				Identity theft		Yes	Not much control	Not very secure	Extremely Concerned 10	Extremely Concerned 10	Yes, I am more concerned now	Yes, I am more concerned now	26	Male				Some college but no degree	Employed full-time (more than or equal to 32 hours per week)								$35,000 to $49,999	No					White		California	I do not have health insurance
7-9 hours a day	Yes	2-5 times a day	2-5 times a day	No control	Not at all secure	8	8	Identity theft								Identity theft		No	Not much control	Not very secure	3	9	Yes, I am more concerned now	Yes, I am more concerned now	39	Male				Master’s degree (for example: MA, MS, MEng, Med, MSW, MBA)	Employed full-time (more than or equal to 32 hours per week)								$150,000 or more	No					White		Ohio	Through my employer
4-6 hours a day	Yes	A few times a month	A few times a month	Not much control	Not very secure	<p>Extremely Concerned</p>10	<p>Extremely Concerned</p>10	Identity theft				Financial loss				Identity theft		No	Not much control	Not very secure	Extremely Concerned 10	Extremely Concerned 10	Yes, I am more concerned now	Yes, I am more concerned now	48		Female			High school graduate or GED							Unable to work due to disability		$50,000 to $74,999	No					White		Texas	Through my parents or my partner
4-6 hours a day	Yes	A few times a year	Once a day	Not much control	Not very secure	5	8	Identity theft								Identity theft		No	Not much control	Not very secure	5	7	Yes, I am more concerned now	Yes, I am more concerned now	66	Male				Doctorate or professional degree (for example: MD, JD, PhD, EdD)								Retired	$20,000 to $34,999	No					White		California	I have Medicare
7-9 hours a day	No			Not much control	Not at all secure	<p>Extremely Concerned</p>10	<p>Extremely Concerned</p>10	Identity theft	Embarrassment	Loss of education opportunities	Loss of employment opportunities	Financial loss	Discrimination			Identity theft		No	Not much control	Not very secure	Extremely Concerned 10	Extremely Concerned 10	Yes, I am more concerned now	Yes, I am more concerned now	38		Female			Bachelor’s degree (for example: BA, AB, BS)	Employed full-time (more than or equal to 32 hours per week)								$75,000 to $99,999	No					White		California	Through my employer
4-6 hours a day	Yes	A few times a week	Once a day	A lot of control	Somewhat secure	7	7							I am not concerned about any harms				Yes	A lot of control	Somewhat secure	6	6	Yes, I am more concerned now	Yes, I am more concerned now	34	Male				Bachelor’s degree (for example: BA, AB, BS)	Employed full-time (more than or equal to 32 hours per week)								$50,000 to $74,999	No		Asian					Connecticut	Through my employer
1-3 hours a day	Yes	Once a day	2-5 times a day	A lot of control	Somewhat secure	8	7							I am not concerned about any harms				Yes	A lot of control	Somewhat secure	4	7	Yes, I am less concerned now	Yes, I am less concerned now	21		Female			Some college but no degree		Employed part-time (less than 32 hours per week)	Full-time student						$75,000 to $99,999	No					White		Texas	Through my parents or my partner
7-9 hours a day	Yes	2-5 times a day	2-5 times a day	Not much control	Not very secure	8	<p>Extremely Concerned</p>10	Identity theft				Financial loss				Identity theft		No	Not much control	Not very secure	3	3	Yes, I am more concerned now	Yes, I am more concerned now	65		Female			Post high school training other than college or associate’s degree (for example: vocational or technical program)		Employed part-time (less than 32 hours per week)							$100,000 to $149,999	No					White		Florida	I have Medicare
4-6 hours a day	Yes	A few times a week	2-5 times a day	A lot of control	Somewhat secure	8	8				Loss of employment opportunities		Discrimination			Embarrassment		No	Not much control	Somewhat secure	8	8	Yes, I am more concerned now	Yes, I am more concerned now	35		Female			Bachelor’s degree (for example: BA, AB, BS)	Employed full-time (more than or equal to 32 hours per week)								$10,000 to $19,999	No					White		Iowa	I have Medicaid or other state insurance
10-12 hours a day	Yes	A few times a week	6-10 times a day	Not much control	Somewhat secure	6	6		Embarrassment		Loss of employment opportunities					Embarrassment		No	Not much control	Somewhat secure	7	7	Yes, I am more concerned now	Yes, I am more concerned now	26		Female			Bachelor’s degree (for example: BA, AB, BS)	Employed full-time (more than or equal to 32 hours per week)								$50,000 to $74,999	No					White		Pennsylvania	Through my employer
1-3 hours a day	Yes	A few times a week	Once a day	No control	Not at all secure	9	9	Identity theft				Financial loss	Discrimination			Identity theft		No	Not much control	Not very secure	8	8	Yes, I am more concerned now	Yes, I am more concerned now	21	Male				Some college but no degree			Full-time student						Less than $10,000	No					White		Florida	I purchase my own private health insurance (outside of employer)
4-6 hours a day	Yes	Almost every day	Almost every day	Not much control	Not very secure	6	4		Embarrassment		Loss of employment opportunities					Loss of education opportunities		No	Not much control	Not very secure	5	7	Yes, I am more concerned now	Yes, I am less concerned now	26	Male				Bachelor’s degree (for example: BA, AB, BS)	Employed full-time (more than or equal to 32 hours per week)								$50,000 to $74,999	No					White		Connecticut	Through my employer
13+ hours a day	Yes	6-10 times a day	More than 10 times a day	Not much control	Not very secure	4	4	Identity theft								Identity theft		Yes	Not much control	Somewhat secure	3	3	Yes, I am more concerned now	Yes, I am more concerned now	36		Female			Bachelor’s degree (for example: BA, AB, BS)	Employed full-time (more than or equal to 32 hours per week)	Employed part-time (less than 32 hours per week)							$50,000 to $74,999	No					White		Kansas	Through my parents or my partner
10-12 hours a day	Yes	A few times a week	Almost every day	Not much control	Not very secure	9	9	Identity theft	Embarrassment							Identity theft		No	Not much control	Not very secure	9	9	Yes, I am more concerned now	Yes, I am more concerned now	33		Female			Some high school (grades 9-12)						Homemaker			$20,000 to $34,999	Yes					White		Florida	I do not have health insurance
10-12 hours a day	Yes	A few times a month	6-10 times a day	Not much control	Not very secure	<p>Extremely Concerned</p>10	<p>Extremely Concerned</p>10	Identity theft	Embarrassment		Loss of employment opportunities	Financial loss				Embarrassment		Yes	Not much control	Not very secure	Extremely Concerned 10	Extremely Concerned 10	Yes, I am more concerned now	Yes, I am more concerned now	43	Male				Bachelor’s degree (for example: BA, AB, BS)	Employed full-time (more than or equal to 32 hours per week)								$50,000 to $74,999	No					White		Florida	Through my employer
7-9 hours a day	Yes	6-10 times a day	More than 10 times a day	No control	Not at all secure	3	5							I am not concerned about any harms				No	Not much control	Not very secure	5	5	No, I have the same level of concern	No, I have the same level of concern	45	Male				High school graduate or GED		Employed part-time (less than 32 hours per week)							$10,000 to $19,999	No					White		Arkansas	I have Medicare
1-3 hours a day	Yes	A few times a week	Almost every day	Not much control	Not very secure	8	8	Identity theft	Embarrassment			Financial loss				Embarrassment		No	Not much control	Not very secure	7	7	No, I have the same level of concern	No, I have the same level of concern	59		Female			Some college but no degree	Employed full-time (more than or equal to 32 hours per week)								$50,000 to $74,999	No					White		California	I purchase my healthcare insurance through the HealthCare Marketplace (US federal government insurance plans)
4-6 hours a day	Yes	A few times a year	A few times a week	A lot of control	Not very secure	5	7	Identity theft								Identity theft		Yes	A lot of control	Somewhat secure	4	4	Yes, I am more concerned now	Yes, I am more concerned now	34		Female			Master’s degree (for example: MA, MS, MEng, Med, MSW, MBA)	Employed full-time (more than or equal to 32 hours per week)								$20,000 to $34,999	No					White		Virginia	Through my employer
7-9 hours a day	Yes	A few times a week	2-5 times a day	A lot of control	Somewhat secure	4	4							I am not concerned about any harms				No	Not much control	Somewhat secure	4	4	No, I have the same level of concern	No, I have the same level of concern	67		Female			High school graduate or GED								Retired	$35,000 to $49,999	No					White		Georgia	I have Medicare
4-6 hours a day	Yes	More than 10 times a day	6-10 times a day	Not much control	Not very secure	9	9	Identity theft			Loss of employment opportunities					Identity theft		Yes	Not much control	Somewhat secure	9	9	Yes, I am more concerned now	Yes, I am more concerned now	65		Female			Bachelor’s degree (for example: BA, AB, BS)								Retired	$20,000 to $34,999	No					White		Colorado	I have Medicare
4-6 hours a day	Yes	A few times a week	2-5 times a day	Not much control	Not very secure	8	9	Identity theft				Financial loss				Identity theft		No	Not much control	Not very secure	8	9	Yes, I am more concerned now	Yes, I am more concerned now	31		Female			Post high school training other than college or associate’s degree (for example: vocational or technical program)						Homemaker			$20,000 to $34,999	No					White		Missouri	Through my parents or my partner
4-6 hours a day	Yes	A few times a week	Almost every day	No control	Not at all secure	<p>Extremely Concerned</p>10	<p>Extremely Concerned</p>10	Identity theft	Embarrassment							Identity theft		No	Not much control	Not very secure	Extremely Concerned 10	Extremely Concerned 10	Yes, I am more concerned now	Yes, I am more concerned now	53		Female			Some college but no degree	Employed full-time (more than or equal to 32 hours per week)								$50,000 to $74,999	No					White		Rhode Island	Through my employer
4-6 hours a day	No			Not much control	Somewhat secure	5	6	Identity theft				Financial loss				Identity theft		Yes	Not much control	Not very secure	6	7	No, I have the same level of concern	No, I have the same level of concern	63	Male				Bachelor’s degree (for example: BA, AB, BS)								Retired	$75,000 to $99,999	No					White		Illinois	Through my parents or my partner
4-6 hours a day	Yes	6-10 times a day	6-10 times a day	Not much control	Not at all secure	7	<p>Extremely Concerned</p>10	Identity theft			Loss of employment opportunities	Financial loss				Identity theft		No	No control	Not at all secure	Extremely Concerned 10	9	Yes, I am more concerned now	Yes, I am more concerned now	24		Female			Some college but no degree	Employed full-time (more than or equal to 32 hours per week)								Less than $10,000	No					White		New York	I have Medicaid or other state insurance
10-12 hours a day	Yes	A few times a month	A few times a week	Complete control	Somewhat secure	5	5	Identity theft	Embarrassment				Discrimination			Identity theft		Yes	A lot of control	Very secure	Not at all Concerned 1	Not at all Concerned 1	No, I have the same level of concern	No, I have the same level of concern	26		Female			High school graduate or GED		Employed part-time (less than 32 hours per week)							$35,000 to $49,999	Yes					White		Michigan	I have Medicaid or other state insurance
4-6 hours a day	Yes	Almost every day	2-5 times a day	No control	Not at all secure	<p>Extremely Concerned</p>10	<p>Extremely Concerned</p>10	Identity theft	Embarrassment				Discrimination			Identity theft		No	Not much control	Not very secure	Extremely Concerned 10	Extremely Concerned 10	Yes, I am more concerned now	Yes, I am more concerned now	60		Female			Doctorate or professional degree (for example: MD, JD, PhD, EdD)	Employed full-time (more than or equal to 32 hours per week)								$35,000 to $49,999	No					White		West Virginia	I have Medicaid or other state insurance
13+ hours a day	Yes	A few times a year	2-5 times a day	Not much control	Somewhat secure	7	4		Embarrassment		Loss of employment opportunities					Loss of employment opportunities		No	Not much control	Somewhat secure	3	3	No, I have the same level of concern	No, I have the same level of concern	28		Female			Bachelor’s degree (for example: BA, AB, BS)					Unemployed, seeking work				$50,000 to $74,999	No					White		Pennsylvania	I do not have health insurance
1-3 hours a day	Yes	Once a day	More than 10 times a day	Not much control	Somewhat secure	5	4	Identity theft								Identity theft		No	Not much control	Somewhat secure	6	5	No, I have the same level of concern	No, I have the same level of concern	34	Male				Bachelor’s degree (for example: BA, AB, BS)	Employed full-time (more than or equal to 32 hours per week)								$50,000 to $74,999	No		Asian					Iowa	Through my employer
4-6 hours a day	Yes	A few times a week	2-5 times a day	Not much control	Not at all secure	9	9	Identity theft								Identity theft		Yes	A lot of control	Somewhat secure	6	8	Yes, I am more concerned now	Yes, I am more concerned now	39		Female			Bachelor’s degree (for example: BA, AB, BS)		Employed part-time (less than 32 hours per week)							$100,000 to $149,999	No					White		Texas	Through my parents or my partner
10-12 hours a day	Yes	A few times a week	More than 10 times a day	A lot of control	Not very secure	2	3		Embarrassment									No	A lot of control	Very secure	Not at all Concerned 1	Not at all Concerned 1	No, I have the same level of concern	No, I have the same level of concern	28		Female			Some college but no degree					Unemployed, seeking work				$10,000 to $19,999	No					White		Pennsylvania	I have Medicaid or other state insurance
4-6 hours a day	Yes	A few times a week	Almost every day	Not much control	Not very secure	8	8	Identity theft	Embarrassment			Financial loss				Identity theft		Yes	Not much control	Not very secure	7	7	Yes, I am more concerned now	Yes, I am more concerned now	33	Male				Bachelor’s degree (for example: BA, AB, BS)	Employed full-time (more than or equal to 32 hours per week)								$100,000 to $149,999	No					White		Virginia	Other (please specify)	Tricare
1-3 hours a day	Yes	A few times a week	Almost every day	Not much control	Not at all secure	4	5	Identity theft								Identity theft		No	No control	Not at all secure	Extremely Concerned 10	Extremely Concerned 10	Yes, I am more concerned now	Yes, I am more concerned now	30		Female			Bachelor’s degree (for example: BA, AB, BS)	Employed full-time (more than or equal to 32 hours per week)								$50,000 to $74,999	No					White		Pennsylvania	I purchase my healthcare insurance through the HealthCare Marketplace (US federal government insurance plans)
10-12 hours a day	Yes	A few times a week	6-10 times a day	Not much control	Somewhat secure	7	8	Identity theft								Identity theft		No	A lot of control	Somewhat secure	7	8	No, I have the same level of concern	No, I have the same level of concern	58		Female			Some college but no degree	Employed full-time (more than or equal to 32 hours per week)								$10,000 to $19,999	No					White		North Carolina	I do not have health insurance
7-9 hours a day	Yes	A few times a month	2-5 times a day	A lot of control	Somewhat secure	4	5		Embarrassment							Embarrassment		Yes	Not much control	Not very secure	5	5	Yes, I am more concerned now	Yes, I am more concerned now	23	Male				Bachelor’s degree (for example: BA, AB, BS)					Unemployed, seeking work				$20,000 to $34,999	No					White		New Jersey	I purchase my healthcare insurance through the HealthCare Marketplace (US federal government insurance plans)
10-12 hours a day	Yes	A few times a week	6-10 times a day	Not much control	Somewhat secure	3	3	Identity theft								Identity theft		No	A lot of control	Somewhat secure	7	7	No, I have the same level of concern	No, I have the same level of concern	42	Male				Some college but no degree	Employed full-time (more than or equal to 32 hours per week)								$35,000 to $49,999	No					White		Florida	Through my employer
7-9 hours a day	Yes	A few times a week	More than 10 times a day	A lot of control	Somewhat secure	5	5							I am not concerned about any harms				Yes	A lot of control	Somewhat secure	4	4	Yes, I am less concerned now	Yes, I am less concerned now	25		Female			Some college but no degree	Employed full-time (more than or equal to 32 hours per week)								$50,000 to $74,999	No					White		Kentucky	Through my employer
1-3 hours a day	Yes	A few times a month	2-5 times a day	A lot of control	Somewhat secure	3	3							I am not concerned about any harms				No	Not much control	Not very secure	6	6	Yes, I am more concerned now	Yes, I am more concerned now	38		Female			Bachelor’s degree (for example: BA, AB, BS)	Employed full-time (more than or equal to 32 hours per week)								$35,000 to $49,999	No					White		Maryland	Through my employer
1-3 hours a day	Yes	A few times a week	2-5 times a day	No control	Not very secure	7	9	Identity theft	Embarrassment							Identity theft		Yes	No control	Not at all secure	8	9	Yes, I am more concerned now	Yes, I am more concerned now	36		Female			Some college but no degree	Employed full-time (more than or equal to 32 hours per week)								$20,000 to $34,999	Yes					White		California	Through my employer
4-6 hours a day	Yes	A few times a month	6-10 times a day	A lot of control	Somewhat secure	3	7		Embarrassment		Loss of employment opportunities					Loss of employment opportunities		No	Not much control	Somewhat secure	4	6	No, I have the same level of concern	No, I have the same level of concern	26		Female			Master’s degree (for example: MA, MS, MEng, Med, MSW, MBA)	Employed full-time (more than or equal to 32 hours per week)								$50,000 to $74,999	No					White		New Jersey	Through my employer
4-6 hours a day	Yes	A few times a week	Almost every day	Not much control	Not very secure	9	9	Identity theft	Embarrassment		Loss of employment opportunities					Identity theft		No	Not much control	Not very secure	6	8	Yes, I am more concerned now	Yes, I am more concerned now	45	Male				Bachelor’s degree (for example: BA, AB, BS)	Employed full-time (more than or equal to 32 hours per week)								$75,000 to $99,999	No					White		Georgia	Through my employer
7-9 hours a day	Yes	A few times a week	2-5 times a day	Not much control	Not very secure	4	4	Identity theft	Embarrassment			Financial loss	Discrimination			Identity theft		Yes	Not much control	Not very secure	4	4	No, I have the same level of concern	No, I have the same level of concern	26		Female			Some college but no degree	Employed full-time (more than or equal to 32 hours per week)								$20,000 to $34,999	No	American Indian or Alaska Native		Black or African American		White		California	I have Medicare
4-6 hours a day	Yes	A few times a month	2-5 times a day	A lot of control	Not very secure	4	5	Identity theft	Embarrassment			Financial loss				Embarrassment		No	Not much control	Not very secure	6	6	Yes, I am more concerned now	Yes, I am more concerned now	44		Female			Some college but no degree		Employed part-time (less than 32 hours per week)							$50,000 to $74,999	No					White		Montana	Through my parents or my partner
10-12 hours a day	Yes	2-5 times a day	2-5 times a day	Not much control	Somewhat secure	3	3	Identity theft				Financial loss				Identity theft		No	Not much control	Somewhat secure	5	5	Yes, I am more concerned now	Yes, I am more concerned now	25	Male				Some college but no degree	Employed full-time (more than or equal to 32 hours per week)								$20,000 to $34,999	No					White		Ohio	Through my parents or my partner
4-6 hours a day	No			No control	Not very secure	8	8	Identity theft				Financial loss				Identity theft		No	Not much control	Somewhat secure	Extremely Concerned 10	Extremely Concerned 10	Yes, I am more concerned now	Yes, I am more concerned now	62		Female			Master’s degree (for example: MA, MS, MEng, Med, MSW, MBA)								Retired	$100,000 to $149,999	No					White		Kentucky	Through my employer
10-12 hours a day	Yes	2-5 times a day	More than 10 times a day	A lot of control	Very secure	3	3							I am not concerned about any harms				Yes	A lot of control	Very secure	2	2	Yes, I am less concerned now	Yes, I am less concerned now	42		Female			Some college but no degree		Employed part-time (less than 32 hours per week)							$20,000 to $34,999	Yes					White		Nevada	I have Medicaid or other state insurance
4-6 hours a day	Yes	A few times a month	Almost every day	Not much control	Not very secure	8	9	Identity theft	Embarrassment							Identity theft		No	A lot of control	Not very secure	8	9	Yes, I am more concerned now	Yes, I am more concerned now	55	Male				Bachelor’s degree (for example: BA, AB, BS)	Employed full-time (more than or equal to 32 hours per week)								$35,000 to $49,999	No					White		Florida	Through my employer
7-9 hours a day	Yes	A few times a month	2-5 times a day	A lot of control	Not very secure	7	5	Identity theft			Loss of employment opportunities					Identity theft		No	A lot of control	Somewhat secure	7	8	Yes, I am more concerned now	Yes, I am more concerned now	33	Male				Master’s degree (for example: MA, MS, MEng, Med, MSW, MBA)					Unemployed, seeking work				$35,000 to $49,999	No					White		Missouri	I do not have health insurance
1-3 hours a day	Yes	A few times a year	2-5 times a day	Not much control	Not very secure	6	7	Identity theft				Financial loss				Financial loss		No	A lot of control	Somewhat secure	7	9	No, I have the same level of concern	No, I have the same level of concern	27		Female			Bachelor’s degree (for example: BA, AB, BS)		Employed part-time (less than 32 hours per week)							$20,000 to $34,999	No		Asian					Wisconsin	I purchase my healthcare insurance through the HealthCare Marketplace (US federal government insurance plans)
7-9 hours a day	Yes	Almost every day	More than 10 times a day	Not much control	Not very secure	9	<p>Extremely Concerned</p>10	Identity theft				Financial loss				Identity theft		No	Not much control	Somewhat secure	9	Extremely Concerned 10	Yes, I am more concerned now	Yes, I am more concerned now	23		Female			Bachelor’s degree (for example: BA, AB, BS)						Homemaker			$50,000 to $74,999	No					White		Kentucky	Through my parents or my partner
7-9 hours a day	Yes	Once a day	2-5 times a day	Not much control	Not very secure	3	3		Embarrassment			Financial loss	Discrimination			Embarrassment		No	Not much control	Somewhat secure	5	5	Yes, I am more concerned now	Yes, I am more concerned now	45		Female			Some college but no degree							Unable to work due to disability		Less than $10,000	No					White		Kentucky	I have Medicaid or other state insurance
1-3 hours a day	Yes	I never post to social media	A few times a month	Not much control	Somewhat secure	5	9	Identity theft				Financial loss				Financial loss		Yes	A lot of control	Very secure	6	9	No, I have the same level of concern	No, I have the same level of concern	35	Male				Some college but no degree	Employed full-time (more than or equal to 32 hours per week)								$75,000 to $99,999	No					White		Vermont	Through my employer
4-6 hours a day	Yes	A few times a week	2-5 times a day	Not much control	Not very secure	<p>Extremely Concerned</p>10	8	Identity theft	Embarrassment			Financial loss				Financial loss		Yes	Not much control	Not very secure	9	8	Yes, I am more concerned now	Yes, I am more concerned now	32	Male				Bachelor’s degree (for example: BA, AB, BS)	Employed full-time (more than or equal to 32 hours per week)								$50,000 to $74,999	No					White		New Jersey	Through my employer
4-6 hours a day	Yes	A few times a week	2-5 times a day	Not much control	Somewhat secure	<p>Extremely Concerned</p>10	<p>Extremely Concerned</p>10	Identity theft				Financial loss				Identity theft		Yes	Not much control	Not very secure	Extremely Concerned 10	Extremely Concerned 10	Yes, I am more concerned now	Yes, I am more concerned now	61		Female			Bachelor’s degree (for example: BA, AB, BS)				Part-time student					$50,000 to $74,999	No					White		New York	Through my parents or my partner
1-3 hours a day	Yes	A few times a week	2-5 times a day	Not much control	Not at all secure	<p>Extremely Concerned</p>10	<p>Extremely Concerned</p>10	Identity theft	Embarrassment							Identity theft		No	Not much control	Not very secure	Extremely Concerned 10	Extremely Concerned 10	No, I have the same level of concern	No, I have the same level of concern	64	Male				Bachelor’s degree (for example: BA, AB, BS)	Employed full-time (more than or equal to 32 hours per week)								$20,000 to $34,999	No					White		Alabama	I do not have health insurance
13+ hours a day	Yes	A few times a week	6-10 times a day	A lot of control	Somewhat secure	9	3		Embarrassment		Loss of employment opportunities	Financial loss	Discrimination			Loss of employment opportunities		No	No control	Somewhat secure	Not at all Concerned 1	Not at all Concerned 1	Yes, I am less concerned now	No, I have the same level of concern	27	Male				Bachelor’s degree (for example: BA, AB, BS)	Employed full-time (more than or equal to 32 hours per week)								$50,000 to $74,999	No					White		Florida	I purchase my own private health insurance (outside of employer)
10-12 hours a day	Yes	Almost every day	More than 10 times a day	A lot of control	Not very secure	8	9	Identity theft				Financial loss	Discrimination			Financial loss		Yes	A lot of control	Not very secure	7	7	Yes, I am more concerned now	Yes, I am more concerned now	27		Female			Master’s degree (for example: MA, MS, MEng, Med, MSW, MBA)	Employed full-time (more than or equal to 32 hours per week)								$20,000 to $34,999	Yes					White		Pennsylvania	Through my employer
7-9 hours a day	Yes	A few times a month	Almost every day	No control	Not very secure	8	6		Embarrassment		Loss of employment opportunities	Financial loss				Embarrassment		Yes	A lot of control	Somewhat secure	8	6	Yes, I am more concerned now	Yes, I am more concerned now	27	Male				Master’s degree (for example: MA, MS, MEng, Med, MSW, MBA)	Employed full-time (more than or equal to 32 hours per week)								$50,000 to $74,999	No					White		Texas	Through my employer
7-9 hours a day	Yes	A few times a year	A few times a month	A lot of control	Not very secure	7	8	Identity theft	Embarrassment		Loss of employment opportunities					Identity theft		Yes	A lot of control	Somewhat secure	8	8	Yes, I am more concerned now	Yes, I am more concerned now	47	Male				Bachelor’s degree (for example: BA, AB, BS)	Employed full-time (more than or equal to 32 hours per week)								$100,000 to $149,999	No					White		Louisiana	Through my employer
4-6 hours a day	Yes	A few times a week	More than 10 times a day	A lot of control	Somewhat secure	9	9	Identity theft										No	A lot of control	Very secure	8	8	Yes, I am more concerned now	Yes, I am more concerned now	26		Female			Bachelor’s degree (for example: BA, AB, BS)	Employed full-time (more than or equal to 32 hours per week)								$150,000 or more	No			Black or African American				Minnesota	Through my employer
10-12 hours a day	Yes	Almost every day	More than 10 times a day	A lot of control	Somewhat secure	4	4	Identity theft										No	Not much control	Somewhat secure	5	4	No, I have the same level of concern	Yes, I am more concerned now	31		Female			Bachelor’s degree (for example: BA, AB, BS)	Employed full-time (more than or equal to 32 hours per week)								$100,000 to $149,999	No					White		Illinois	Through my employer
7-9 hours a day	Yes	A few times a week	Almost every day	Not much control	Somewhat secure	9	<p>Extremely Concerned</p>10	Identity theft	Embarrassment		Loss of employment opportunities	Financial loss				Financial loss		No	A lot of control	Somewhat secure	9	Extremely Concerned 10	No, I have the same level of concern	No, I have the same level of concern	26	Male				Some college but no degree	Employed full-time (more than or equal to 32 hours per week)								$35,000 to $49,999	No	American Indian or Alaska Native		Black or African American		White		North Carolina	I purchase my own private health insurance (outside of employer)
4-6 hours a day	Yes	A few times a week	More than 10 times a day	A lot of control	Not very secure	4	4							I am not concerned about any harms				No	Not much control	Somewhat secure	6	6	No, I have the same level of concern	No, I have the same level of concern	43		Female			High school graduate or GED					Unemployed, seeking work				$50,000 to $74,999	No					White		Texas	I do not have health insurance
1-3 hours a day	Yes	2-5 times a day	2-5 times a day	A lot of control	Somewhat secure	<p>Extremely Concerned</p>10	<p>Extremely Concerned</p>10	Identity theft	Embarrassment				Discrimination			Identity theft		Yes	Not much control	Somewhat secure	7	9	Yes, I am more concerned now	Yes, I am more concerned now	31				Non-binary trans	Some college but no degree		Employed part-time (less than 32 hours per week)							$10,000 to $19,999	No					White		Washington	I have Medicaid or other state insurance
1-3 hours a day	Yes	A few times a week	2-5 times a day	A lot of control	Somewhat secure	7	7	Identity theft								Identity theft		No	A lot of control	Somewhat secure	6	6	Yes, I am more concerned now	Yes, I am more concerned now	57		Female			Bachelor’s degree (for example: BA, AB, BS)		Employed part-time (less than 32 hours per week)							$10,000 to $19,999	No					White		Washington	I have Medicare
4-6 hours a day	Yes	A few times a month	6-10 times a day	Not much control	Somewhat secure	4	4		Embarrassment							Embarrassment		No	Not much control	Not very secure	3	3	No, I have the same level of concern	No, I have the same level of concern	27		Female			Bachelor’s degree (for example: BA, AB, BS)		Employed part-time (less than 32 hours per week)							$50,000 to $74,999	Yes					White		Virginia	Through my parents or my partner
7-9 hours a day	Yes	Almost every day	6-10 times a day	Not much control	Somewhat secure	6	4	Identity theft				Financial loss				Financial loss		No	Not much control	Somewhat secure	6	4	No, I have the same level of concern	No, I have the same level of concern	24		Female			Bachelor’s degree (for example: BA, AB, BS)	Employed full-time (more than or equal to 32 hours per week)								$50,000 to $74,999	No					White		Ohio	Through my parents or my partner
7-9 hours a day	Yes	Almost every day	6-10 times a day	Not much control	Not at all secure	9	9	Identity theft	Embarrassment	Loss of education opportunities	Loss of employment opportunities					Loss of employment opportunities		Yes	No control	Not very secure	9	9	Yes, I am more concerned now	Yes, I am more concerned now	22		Female			Bachelor’s degree (for example: BA, AB, BS)			Full-time student						Less than $10,000	No					White		Arizona	Through my parents or my partner
1-3 hours a day	No			Complete control	Not very secure	4	4	Identity theft	Embarrassment			Financial loss				Identity theft		Yes	Not much control	Somewhat secure	5	5	Yes, I am more concerned now	Yes, I am more concerned now	27		Female			Bachelor’s degree (for example: BA, AB, BS)	Employed full-time (more than or equal to 32 hours per week)			Part-time student					$50,000 to $74,999	No					White		Tennessee	Through my employer
4-6 hours a day	Yes	Almost every day	2-5 times a day	A lot of control	Somewhat secure	9	<p>Extremely Concerned</p>10	Identity theft	Embarrassment		Loss of employment opportunities	Financial loss	Discrimination			Identity theft		No	A lot of control	Somewhat secure	7	9	Yes, I am more concerned now	Yes, I am less concerned now	50	Male				Some college but no degree	Employed full-time (more than or equal to 32 hours per week)								$20,000 to $34,999	No					White		Florida	I purchase my healthcare insurance through the HealthCare Marketplace (US federal government insurance plans)
1-3 hours a day	Yes	A few times a month	2-5 times a day	Not much control	Not very secure	7	7	Identity theft								Identity theft		No	Not much control	Not very secure	7	7	Yes, I am more concerned now	Yes, I am more concerned now	26	Male				Master’s degree (for example: MA, MS, MEng, Med, MSW, MBA)		Employed part-time (less than 32 hours per week)	Full-time student						Less than $10,000	No					White		South Carolina	I purchase my own private health insurance (outside of employer)
4-6 hours a day	Yes	A few times a year	A few times a week	Not much control	Not very secure	8	<p>Extremely Concerned</p>10		Embarrassment		Loss of employment opportunities	Financial loss	Discrimination			Discrimination		Yes	Not much control	Somewhat secure	8	Extremely Concerned 10	Yes, I am more concerned now	Yes, I am more concerned now	31	Male				Doctorate or professional degree (for example: MD, JD, PhD, EdD)	Employed full-time (more than or equal to 32 hours per week)								$150,000 or more	No					White		Pennsylvania	Through my employer
7-9 hours a day	Yes	Once a day	2-5 times a day	Not much control	Not very secure	8	9	Identity theft								Identity theft		No	Not much control	Not very secure	8	9	Yes, I am more concerned now	Yes, I am more concerned now	38		Female			Bachelor’s degree (for example: BA, AB, BS)						Homemaker			$75,000 to $99,999	No					White		Illinois	Other (please specify)	Through my husband's employer
10-12 hours a day	No			Not much control	Not very secure	<p>Extremely Concerned</p>10	<p>Extremely Concerned</p>10	Identity theft								Identity theft		No	No control	Not at all secure	Extremely Concerned 10	Extremely Concerned 10	Yes, I am more concerned now	Yes, I am more concerned now	37		Female			Master’s degree (for example: MA, MS, MEng, Med, MSW, MBA)	Employed full-time (more than or equal to 32 hours per week)								$20,000 to $34,999	No					White		Massachusetts	I have Medicaid or other state insurance
4-6 hours a day	Yes	A few times a year	Almost every day	No control	Not at all secure	8	8	Identity theft	Embarrassment		Loss of employment opportunities		Discrimination			Identity theft		Yes	Not much control	Not very secure	4	4	Yes, I am more concerned now	Yes, I am more concerned now	26	Male				Bachelor’s degree (for example: BA, AB, BS)	Employed full-time (more than or equal to 32 hours per week)								$75,000 to $99,999	No					White		North Carolina	Through my employer
1-3 hours a day	Yes	A few times a month	2-5 times a day	Not much control	Not at all secure	3	3							I am not concerned about any harms				No	A lot of control	Very secure	2	2	No, I have the same level of concern	No, I have the same level of concern	22		Female			Some college but no degree	Employed full-time (more than or equal to 32 hours per week)								$20,000 to $34,999	No					White		Alabama	I purchase my own private health insurance (outside of employer)
7-9 hours a day	Yes	A few times a week	More than 10 times a day	No control	Somewhat secure	4	4					Financial loss				Embarrassment		No	A lot of control	Somewhat secure	Extremely Concerned 10	Extremely Concerned 10	No, I have the same level of concern	Yes, I am more concerned now	21	Male				Some college but no degree				Part-time student					Less than $10,000	No					White		Michigan	I do not have health insurance
13+ hours a day	No			Not much control	Not very secure	5	6	Identity theft				Financial loss				Financial loss		No	A lot of control	Somewhat secure	4	6	No, I have the same level of concern	No, I have the same level of concern	44	Male				High school graduate or GED	Employed full-time (more than or equal to 32 hours per week)								Less than $10,000	No					White		Oregon	I do not have health insurance
13+ hours a day	Yes	6-10 times a day	Once a day	Not much control	Somewhat secure	6	5		Embarrassment		Loss of employment opportunities					Loss of employment opportunities		Yes	Not much control	Somewhat secure	7	7	Yes, I am more concerned now	Yes, I am more concerned now	35	Male				Master’s degree (for example: MA, MS, MEng, Med, MSW, MBA)	Employed full-time (more than or equal to 32 hours per week)								$100,000 to $149,999	Yes					White		Pennsylvania	Through my employer
13+ hours a day	Yes	Almost every day	More than 10 times a day	Not much control	Not very secure	<p>Not at all Concerned</p>1	<p>Not at all Concerned</p>1		Embarrassment							Embarrassment		No	Not much control	Not very secure	Not at all Concerned 1	Not at all Concerned 1	No, I have the same level of concern	No, I have the same level of concern	21	Male				High school graduate or GED					Unemployed, seeking work				$10,000 to $19,999	Yes					White		Pennsylvania	I purchase my own private health insurance (outside of employer)
7-9 hours a day	Yes	A few times a year	A few times a week	No control	Not at all secure	<p>Extremely Concerned</p>10	8		Embarrassment		Loss of employment opportunities		Discrimination			Loss of employment opportunities		No	No control	Not very secure	4	4	No, I have the same level of concern	No, I have the same level of concern	40	Male				Bachelor’s degree (for example: BA, AB, BS)	Employed full-time (more than or equal to 32 hours per week)								$20,000 to $34,999	No					White		Nevada	Through my employer
4-6 hours a day	Yes	6-10 times a day	6-10 times a day	Not much control	Not very secure	8	8	Identity theft	Embarrassment	Loss of education opportunities	Loss of employment opportunities	Financial loss	Discrimination			Identity theft		Yes	Not much control	Somewhat secure	7	7	Yes, I am more concerned now	Yes, I am more concerned now	31		Female			Some college but no degree						Homemaker			$10,000 to $19,999	Yes					White	Native American, Mexican American	California	I have Medicaid or other state insurance
7-9 hours a day	Yes	A few times a week	Almost every day	Not much control	Not very secure	4	4	Identity theft	Embarrassment		Loss of employment opportunities					Identity theft		No	Not much control	Not very secure	4	4	Yes, I am more concerned now	Yes, I am more concerned now	46	Male				Bachelor’s degree (for example: BA, AB, BS)	Employed full-time (more than or equal to 32 hours per week)								$35,000 to $49,999	No		Asian					Illinois	Through my employer
7-9 hours a day	Yes	Almost every day	Almost every day	No control	Not at all secure	2	<p>Not at all Concerned</p>1	Identity theft								Identity theft		Yes	No control	Somewhat secure	5	4	Yes, I am more concerned now	Yes, I am less concerned now	36	Male				Bachelor’s degree (for example: BA, AB, BS)	Employed full-time (more than or equal to 32 hours per week)								$75,000 to $99,999	No			Black or African American				California	I do not have health insurance
7-9 hours a day	Yes	A few times a year	A few times a year	A lot of control	Not very secure	8	8	Identity theft								Identity theft		Yes	A lot of control	Somewhat secure	6	6	Yes, I am more concerned now	Yes, I am more concerned now	34		Female			Bachelor’s degree (for example: BA, AB, BS)	Employed full-time (more than or equal to 32 hours per week)								$35,000 to $49,999	No					White		Texas	Through my parents or my partner
10-12 hours a day	Yes	2-5 times a day	Once a day	Complete control	Somewhat secure	<p>Extremely Concerned</p>10	<p>Extremely Concerned</p>10	Identity theft	Embarrassment	Loss of education opportunities	Loss of employment opportunities	Financial loss	Discrimination			Financial loss		Yes	A lot of control	Somewhat secure	Extremely Concerned 10	Extremely Concerned 10	Yes, I am more concerned now	Yes, I am more concerned now	35		Female			Bachelor’s degree (for example: BA, AB, BS)	Employed full-time (more than or equal to 32 hours per week)								$20,000 to $34,999	No					White		North Carolina	Through my parents or my partner
1-3 hours a day	Yes	Once a day	2-5 times a day	Not much control	Not very secure	6	6							I am not concerned about any harms				No	Not much control	Not very secure	7	8	Yes, I am more concerned now	Yes, I am more concerned now	33		Female			Bachelor’s degree (for example: BA, AB, BS)	Employed full-time (more than or equal to 32 hours per week)								$50,000 to $74,999	No					White	Italian	South Carolina	Through my employer
1-3 hours a day	Yes	Once a day	2-5 times a day	Not much control	Not very secure	9	9	Identity theft				Financial loss				Identity theft		No	Not much control	Not very secure	9	9	Yes, I am more concerned now	Yes, I am more concerned now	59		Female			Some college but no degree				Part-time student					$20,000 to $34,999	No			Black or African American				Texas	Through my parents or my partner
4-6 hours a day	Yes	A few times a week	6-10 times a day	A lot of control	Somewhat secure	3	7	Identity theft	Embarrassment			Financial loss				Financial loss		No	A lot of control	Somewhat secure	3	7	Yes, I am less concerned now	Yes, I am more concerned now	23		Female			Some college but no degree		Employed part-time (less than 32 hours per week)							$50,000 to $74,999	No					White		Washington	Through my parents or my partner
7-9 hours a day	Yes	Once a day	More than 10 times a day	No control	Not at all secure	9	<p>Extremely Concerned</p>10	Identity theft	Embarrassment	Loss of education opportunities	Loss of employment opportunities	Financial loss	Discrimination			Embarrassment		No	Complete control	Very secure	9	9	No, I have the same level of concern	No, I have the same level of concern	22	Male				Some college but no degree				Part-time student					Less than $10,000	No			Black or African American				Alabama	Through my parents or my partner
4-6 hours a day	Yes	A few times a month	A few times a month	No control	Not at all secure	<p>Extremely Concerned</p>10	<p>Extremely Concerned</p>10	Identity theft	Embarrassment		Loss of employment opportunities					Identity theft		No	Not much control	Not very secure	Extremely Concerned 10	Extremely Concerned 10	Yes, I am more concerned now	Yes, I am more concerned now	54		Female			Post high school training other than college or associate’s degree (for example: vocational or technical program)					Unemployed, seeking work				$150,000 or more	No					White		New Jersey	Through my parents or my partner
7-9 hours a day	Yes	2-5 times a day	More than 10 times a day	Not much control	Somewhat secure	8	<p>Extremely Concerned</p>10	Identity theft	Embarrassment				Discrimination			Identity theft		No	A lot of control	Somewhat secure	7	Extremely Concerned 10	Yes, I am more concerned now	Yes, I am more concerned now	24	Male				Bachelor’s degree (for example: BA, AB, BS)		Employed part-time (less than 32 hours per week)	Full-time student						$35,000 to $49,999	No					White		Tennessee	Through my parents or my partner
1-3 hours a day	Yes	Almost every day	2-5 times a day	A lot of control	Not very secure	7	7	Identity theft				Financial loss	Discrimination			Identity theft		No	Not much control	Somewhat secure	7	7	No, I have the same level of concern	No, I have the same level of concern	31		Female			Bachelor’s degree (for example: BA, AB, BS)						Homemaker			$100,000 to $149,999	No					White		New York	Other (please specify)	my spouse's employer
1-3 hours a day	Yes	Almost every day	2-5 times a day	A lot of control	Somewhat secure	5	6	Identity theft								Identity theft		No	A lot of control	Somewhat secure	5	6	Yes, I am more concerned now	Yes, I am more concerned now	20		Female			Some college but no degree			Full-time student						$10,000 to $19,999	No					White		Texas	I purchase my healthcare insurance through the HealthCare Marketplace (US federal government insurance plans)
7-9 hours a day	Yes	A few times a month	2-5 times a day	Not much control	Not very secure	7	7	Identity theft	Embarrassment							Embarrassment		No	Not much control	Not very secure	4	5	No, I have the same level of concern	No, I have the same level of concern	51	Male				Some college but no degree		Employed part-time (less than 32 hours per week)							$10,000 to $19,999	No		Asian					Oregon	Through my parents or my partner
7-9 hours a day	Yes	A few times a week	More than 10 times a day	A lot of control	Somewhat secure	7	7	Identity theft										No	A lot of control	Very secure	7	7	Yes, I am more concerned now	Yes, I am more concerned now	50	Male				Post high school training other than college or associate’s degree (for example: vocational or technical program)	Employed full-time (more than or equal to 32 hours per week)								$20,000 to $34,999	No					White		Missouri	I purchase my healthcare insurance through the HealthCare Marketplace (US federal government insurance plans)
4-6 hours a day	Yes	A few times a year	2-5 times a day	Not much control	Somewhat secure	6	5	Identity theft			Loss of employment opportunities					Identity theft		Yes	A lot of control	Not very secure	7	7	Yes, I am more concerned now	Yes, I am more concerned now	32		Female			Master’s degree (for example: MA, MS, MEng, Med, MSW, MBA)	Employed full-time (more than or equal to 32 hours per week)								$100,000 to $149,999	No					White		Washington	Through my employer
4-6 hours a day	Yes	A few times a month	2-5 times a day	Not much control	Not very secure	<p>Extremely Concerned</p>10	<p>Extremely Concerned</p>10	Identity theft		Loss of education opportunities	Loss of employment opportunities	Financial loss				Identity theft		Yes	A lot of control	Somewhat secure	8	8	No, I have the same level of concern	No, I have the same level of concern	48		Female			Post high school training other than college or associate’s degree (for example: vocational or technical program)						Homemaker			$35,000 to $49,999	No					White		Indiana	I have Medicare
1-3 hours a day	Yes	Once a day	2-5 times a day	Not much control	Somewhat secure	6	5		Embarrassment							Embarrassment		No	Not much control	Somewhat secure	4	5	No, I have the same level of concern	No, I have the same level of concern	39		Female			Bachelor’s degree (for example: BA, AB, BS)	Employed full-time (more than or equal to 32 hours per week)								$35,000 to $49,999	No					White		Ohio	Through my employer
13+ hours a day	Yes	More than 10 times a day	More than 10 times a day	Not much control	Somewhat secure	2	<p>Not at all Concerned</p>1					Financial loss				Financial loss		No	Complete control	Somewhat secure	2	2	No, I have the same level of concern	No, I have the same level of concern	25	Male				Some college but no degree		Employed part-time (less than 32 hours per week)							$20,000 to $34,999	No			Black or African American				California	I have Medicaid or other state insurance
10-12 hours a day	Yes	2-5 times a day	6-10 times a day	Not much control	Not very secure	7	<p>Extremely Concerned</p>10	Identity theft	Embarrassment		Loss of employment opportunities	Financial loss	Discrimination			Embarrassment		Yes	Not much control	Not very secure	7	8	Yes, I am more concerned now	Yes, I am more concerned now	36		Female			Post high school training other than college or associate’s degree (for example: vocational or technical program)	Employed full-time (more than or equal to 32 hours per week)								$35,000 to $49,999	No					White		Illinois	I purchase my healthcare insurance through the HealthCare Marketplace (US federal government insurance plans)
4-6 hours a day	Yes	A few times a week	2-5 times a day	Complete control	Not at all secure	9	9		Embarrassment	Loss of education opportunities	Loss of employment opportunities	Financial loss				Loss of employment opportunities		No	A lot of control	Somewhat secure	Extremely Concerned 10	Extremely Concerned 10	Yes, I am more concerned now	Yes, I am more concerned now	20		Female			High school graduate or GED						Homemaker			$10,000 to $19,999	Yes					White		Texas	I have Medicaid or other state insurance
10-12 hours a day	Yes	A few times a week	More than 10 times a day	A lot of control	Somewhat secure	2	2							I am not concerned about any harms				No	A lot of control	Somewhat secure	2	2	No, I have the same level of concern	No, I have the same level of concern	37	Male				Doctorate or professional degree (for example: MD, JD, PhD, EdD)	Employed full-time (more than or equal to 32 hours per week)								$75,000 to $99,999	No					White		North Carolina	Through my employer
4-6 hours a day	Yes	A few times a week	2-5 times a day	Complete control	Not very secure	8	7		Embarrassment							Embarrassment		No	Not much control	Somewhat secure	8	7	Yes, I am more concerned now	Yes, I am more concerned now	43		Female			Bachelor’s degree (for example: BA, AB, BS)		Employed part-time (less than 32 hours per week)							$75,000 to $99,999	No					White		Arizona	Through my parents or my partner
7-9 hours a day	Yes	A few times a month	Once a day	Complete control	Somewhat secure	7	7				Loss of employment opportunities					Loss of employment opportunities		Yes	A lot of control	Somewhat secure	4	7	No, I have the same level of concern	No, I have the same level of concern	33	Male				Master’s degree (for example: MA, MS, MEng, Med, MSW, MBA)	Employed full-time (more than or equal to 32 hours per week)								$100,000 to $149,999	No					White		Georgia	Through my employer
4-6 hours a day	Yes	Once a day	2-5 times a day	A lot of control	Somewhat secure	3	7	Identity theft				Financial loss				Identity theft		Yes	No control	Not at all secure	8	8	Yes, I am more concerned now	Yes, I am more concerned now	32	Male				Bachelor’s degree (for example: BA, AB, BS)	Employed full-time (more than or equal to 32 hours per week)								$35,000 to $49,999	No					White		Arizona	Through my employer
10-12 hours a day	Yes	A few times a year	Once a day	Not much control	Not very secure	7	7	Identity theft								Identity theft		No	A lot of control	Somewhat secure	3	3	No, I have the same level of concern	No, I have the same level of concern	28		Female			Bachelor’s degree (for example: BA, AB, BS)						Homemaker			$50,000 to $74,999	No					White		Michigan	Through my employer
10-12 hours a day	No			Not much control	Somewhat secure	<p>Extremely Concerned</p>10	8		Embarrassment		Loss of employment opportunities	Financial loss				Embarrassment		No	Not much control	Somewhat secure	9	5	Yes, I am more concerned now	Yes, I am more concerned now	36	Male				Bachelor’s degree (for example: BA, AB, BS)					Unemployed, seeking work				Less than $10,000	Yes						mixed	New York	I purchase my healthcare insurance through the HealthCare Marketplace (US federal government insurance plans)
4-6 hours a day	Yes	A few times a month	6-10 times a day	Not much control	Somewhat secure	6	<p>Extremely Concerned</p>10	Identity theft				Financial loss	Discrimination			Financial loss		No	Not much control	Somewhat secure	Not at all Concerned 1	Not at all Concerned 1	Yes, I am less concerned now	Yes, I am less concerned now	20	Male				High school graduate or GED				Part-time student					$20,000 to $34,999	No					White		Kentucky	I have Medicaid or other state insurance
7-9 hours a day	Yes	A few times a year	A few times a week	Complete control	Somewhat secure	2	9	Identity theft	Embarrassment	Loss of education opportunities	Loss of employment opportunities					Identity theft		Yes	Not much control	Somewhat secure	Extremely Concerned 10	Extremely Concerned 10	No, I have the same level of concern	No, I have the same level of concern	33		Female			Bachelor’s degree (for example: BA, AB, BS)		Employed part-time (less than 32 hours per week)							$50,000 to $74,999	Yes					White		Utah	I purchase my own private health insurance (outside of employer)
7-9 hours a day	Yes	A few times a week	2-5 times a day	A lot of control	Somewhat secure	8	5	Identity theft								Identity theft		No	Not much control	Somewhat secure	5	7	Yes, I am more concerned now	Yes, I am more concerned now	33	Male				Master’s degree (for example: MA, MS, MEng, Med, MSW, MBA)	Employed full-time (more than or equal to 32 hours per week)								$50,000 to $74,999	No					White		Oregon	Other (please specify)	í
1-3 hours a day	Yes	A few times a week	A few times a week	Not much control	Not very secure	4	7	Identity theft				Financial loss				Identity theft		No	A lot of control	Somewhat secure	7	7	Yes, I am more concerned now	Yes, I am more concerned now	58	Male				Bachelor’s degree (for example: BA, AB, BS)	Employed full-time (more than or equal to 32 hours per week)								$75,000 to $99,999	No					White		Missouri	Through my employer
4-6 hours a day	Yes	A few times a week	6-10 times a day	Not much control	Not very secure	7	6		Embarrassment				Discrimination			Embarrassment		No	A lot of control	Somewhat secure	6	6	Yes, I am more concerned now	Yes, I am more concerned now	27		Female			Bachelor’s degree (for example: BA, AB, BS)	Employed full-time (more than or equal to 32 hours per week)			Part-time student					$100,000 to $149,999	No					White		Delaware	Through my parents or my partner
7-9 hours a day	Yes	A few times a week	6-10 times a day	Not much control	Somewhat secure	7	7	Identity theft	Embarrassment		Loss of employment opportunities	Financial loss				Loss of employment opportunities		Yes	A lot of control	Somewhat secure	7	7	Yes, I am more concerned now	Yes, I am more concerned now	29		Female			Master’s degree (for example: MA, MS, MEng, Med, MSW, MBA)	Employed full-time (more than or equal to 32 hours per week)								$100,000 to $149,999	No					White		New York	Through my employer
0-1 hours a day	Yes	I never post to social media	Once a day	No control	Not at all secure	<p>Extremely Concerned</p>10	<p>Extremely Concerned</p>10	Identity theft	Embarrassment		Loss of employment opportunities					Identity theft		No	No control	Somewhat secure	9	Extremely Concerned 10	Yes, I am more concerned now	Yes, I am more concerned now	45	Male				Some college but no degree					Unemployed, seeking work				Less than $10,000	No					White		Michigan	I have Medicaid or other state insurance
7-9 hours a day	Yes	A few times a year	A few times a week	No control	Not at all secure	9	<p>Extremely Concerned</p>10	Identity theft			Loss of employment opportunities	Financial loss	Discrimination			Identity theft		No	Not much control	Not very secure	Extremely Concerned 10	Extremely Concerned 10	Yes, I am more concerned now	Yes, I am more concerned now	62		Female			Post high school training other than college or associate’s degree (for example: vocational or technical program)				Part-time student					$20,000 to $34,999	No					White		Ohio	I purchase my healthcare insurance through the HealthCare Marketplace (US federal government insurance plans)
13+ hours a day	Yes	2-5 times a day	2-5 times a day	A lot of control	Somewhat secure	8	<p>Extremely Concerned</p>10	Identity theft			Loss of employment opportunities	Financial loss				Identity theft		No	Not much control	Somewhat secure	6	9	No, I have the same level of concern	No, I have the same level of concern	26		Female			Post high school training other than college or associate’s degree (for example: vocational or technical program)					Unemployed, seeking work				$20,000 to $34,999	No			Black or African American				Georgia	I do not have health insurance
4-6 hours a day	Yes	Almost every day	More than 10 times a day	A lot of control	Not very secure	<p>Extremely Concerned</p>10	8	Identity theft								Identity theft		Yes	A lot of control	Very secure	2	2	No, I have the same level of concern	No, I have the same level of concern	29		Female			Post high school training other than college or associate’s degree (for example: vocational or technical program)	Employed full-time (more than or equal to 32 hours per week)								$50,000 to $74,999	No					White		Texas	Through my employer
4-6 hours a day	Yes	A few times a year	2-5 times a day	Not much control	Somewhat secure	<p>Not at all Concerned</p>1	<p>Not at all Concerned</p>1							I am not concerned about any harms				Yes	A lot of control	Very secure	Not at all Concerned 1	Not at all Concerned 1	No, I have the same level of concern	No, I have the same level of concern	28	Male				Some college but no degree	Employed full-time (more than or equal to 32 hours per week)								$50,000 to $74,999	No					White		Oklahoma	Through my employer
4-6 hours a day	Yes	A few times a week	Almost every day	Not much control	Not very secure	4	6	Identity theft	Embarrassment							Identity theft		Yes	Not much control	Not very secure	5	5	No, I have the same level of concern	No, I have the same level of concern	29	Male				High school graduate or GED	Employed full-time (more than or equal to 32 hours per week)								$50,000 to $74,999	No					White		Pennsylvania	I purchase my healthcare insurance through the HealthCare Marketplace (US federal government insurance plans)
10-12 hours a day	Yes	Almost every day	2-5 times a day	Not much control	Not very secure	7	8	Identity theft			Loss of employment opportunities					Identity theft		Yes	A lot of control	Somewhat secure	6	9	Yes, I am more concerned now	Yes, I am more concerned now	37		Female			Master’s degree (for example: MA, MS, MEng, Med, MSW, MBA)	Employed full-time (more than or equal to 32 hours per week)								$75,000 to $99,999	No					White		Texas	Through my employer
4-6 hours a day	No			Not much control	Somewhat secure	6	7	Identity theft		Loss of education opportunities	Loss of employment opportunities	Financial loss				Identity theft		No	Not much control	Somewhat secure	4	3	Yes, I am more concerned now	Yes, I am more concerned now	34	Male				Master’s degree (for example: MA, MS, MEng, Med, MSW, MBA)	Employed full-time (more than or equal to 32 hours per week)								$75,000 to $99,999	No					White		Arkansas	Through my employer
10-12 hours a day	Yes	A few times a week	Once a day	A lot of control	Somewhat secure	5	<p>Extremely Concerned</p>10	Identity theft								Identity theft		Yes	A lot of control	Very secure	7	7	Yes, I am more concerned now	No, I have the same level of concern	25		Female			Some college but no degree	Employed full-time (more than or equal to 32 hours per week)			Part-time student					$35,000 to $49,999	No		Asian					Texas	Through my parents or my partner
7-9 hours a day	Yes	Once a day	2-5 times a day	A lot of control	Somewhat secure	7	<p>Extremely Concerned</p>10	Identity theft	Embarrassment		Loss of employment opportunities					Identity theft		No	Not much control	Not very secure	6	9	No, I have the same level of concern	Yes, I am more concerned now	36		Female			Some college but no degree	Employed full-time (more than or equal to 32 hours per week)								$10,000 to $19,999	No					White		West Virginia	I have Medicaid or other state insurance
10-12 hours a day	Yes	A few times a month	A few times a week	Complete control	Very secure	2	2				Loss of employment opportunities					Loss of employment opportunities		No	Complete control	Very secure	2	2	No, I have the same level of concern	No, I have the same level of concern	36	Male				Bachelor’s degree (for example: BA, AB, BS)	Employed full-time (more than or equal to 32 hours per week)								$10,000 to $19,999	No					White		Illinois	I purchase my healthcare insurance through the HealthCare Marketplace (US federal government insurance plans)
1-3 hours a day	Yes	A few times a year	Almost every day	Not much control	Somewhat secure	9	9	Identity theft				Financial loss				Financial loss		Yes	Not much control	Somewhat secure	8	8	Yes, I am more concerned now	Yes, I am more concerned now	55		Female			High school graduate or GED		Employed part-time (less than 32 hours per week)							$35,000 to $49,999	No					White		Indiana	I have Medicaid or other state insurance
4-6 hours a day	Yes	A few times a month	2-5 times a day	Complete control	Not at all secure	8	9	Identity theft	Embarrassment		Loss of employment opportunities					Identity theft		Yes	Not much control	Not very secure	9	9	Yes, I am more concerned now	Yes, I am more concerned now	25		Female			High school graduate or GED					Unemployed, seeking work				$50,000 to $74,999	No					White		Georgia	Through my parents or my partner
4-6 hours a day	Yes	A few times a week	2-5 times a day	A lot of control	Somewhat secure	7	6	Identity theft			Loss of employment opportunities					Identity theft		No	A lot of control	Somewhat secure	7	5	Yes, I am more concerned now	Yes, I am more concerned now	31		Female			Bachelor’s degree (for example: BA, AB, BS)	Employed full-time (more than or equal to 32 hours per week)								$10,000 to $19,999	No			Black or African American				Texas	I purchase my healthcare insurance through the HealthCare Marketplace (US federal government insurance plans)
4-6 hours a day	Yes	A few times a week	Almost every day	A lot of control	Somewhat secure	6	6		Embarrassment		Loss of employment opportunities					Embarrassment		No	Not much control	Somewhat secure	8	8	No, I have the same level of concern	No, I have the same level of concern	39	Male				Bachelor’s degree (for example: BA, AB, BS)	Employed full-time (more than or equal to 32 hours per week)								$35,000 to $49,999	No					White		Florida	I purchase my own private health insurance (outside of employer)
7-9 hours a day	Yes	A few times a week	6-10 times a day	A lot of control	Not very secure	8	8	Identity theft	Embarrassment		Loss of employment opportunities					Embarrassment		Yes	Not much control	Not very secure	8	8	Yes, I am more concerned now	Yes, I am less concerned now	20	Male				Some college but no degree	Employed full-time (more than or equal to 32 hours per week)								$50,000 to $74,999	No		Asian					Hawaii	Through my employer
4-6 hours a day	No			Not much control	Not very secure	9	9	Identity theft				Financial loss				Identity theft		No	Not much control	Somewhat secure	8	8	Yes, I am more concerned now	Yes, I am more concerned now	44	Male				Doctorate or professional degree (for example: MD, JD, PhD, EdD)	Employed full-time (more than or equal to 32 hours per week)								$50,000 to $74,999	No		Asian					California	I purchase my own private health insurance (outside of employer)
13+ hours a day	Yes	A few times a year	2-5 times a day	A lot of control	Somewhat secure	5	5	Identity theft								Identity theft		No	A lot of control	Somewhat secure	5	5	No, I have the same level of concern	No, I have the same level of concern	21	Male				Some college but no degree	Employed full-time (more than or equal to 32 hours per week)								$10,000 to $19,999	No					White		Kentucky	I have Medicaid or other state insurance
1-3 hours a day	Yes	A few times a week	2-5 times a day	Not much control	Somewhat secure	8	8	Identity theft	Embarrassment			Financial loss				Identity theft		Yes	A lot of control	Somewhat secure	9	9	Yes, I am less concerned now	Yes, I am less concerned now	40	Male				Some college but no degree	Employed full-time (more than or equal to 32 hours per week)								$50,000 to $74,999	No		Asian					California	Through my employer
4-6 hours a day	Yes	A few times a week	Almost every day	Not much control	Not very secure	3	4	Identity theft				Financial loss				Financial loss		No	A lot of control	Somewhat secure	2	3	No, I have the same level of concern	No, I have the same level of concern	26	Male				Bachelor’s degree (for example: BA, AB, BS)	Employed full-time (more than or equal to 32 hours per week)								$35,000 to $49,999	No					White		Illinois	Through my employer
10-12 hours a day	Yes	A few times a month	Almost every day	Not much control	Not very secure	8	9	Identity theft	Embarrassment			Financial loss				Financial loss		No	Not much control	Not very secure	8	8	Yes, I am more concerned now	Yes, I am more concerned now	40	Male				Some college but no degree	Employed full-time (more than or equal to 32 hours per week)								$10,000 to $19,999	No					White		Ohio	I have Medicaid or other state insurance
10-12 hours a day	Yes	A few times a year	2-5 times a day	No control	Not at all secure	<p>Extremely Concerned</p>10	<p>Extremely Concerned</p>10	Identity theft				Financial loss				Financial loss		No	Not much control	Not very secure	7	7	Yes, I am more concerned now	Yes, I am more concerned now	37	Male				Some college but no degree	Employed full-time (more than or equal to 32 hours per week)								$50,000 to $74,999	No					White		Texas	I purchase my own private health insurance (outside of employer)
13+ hours a day	Yes	2-5 times a day	6-10 times a day	Not much control	Somewhat secure	7	9	Identity theft			Loss of employment opportunities	Financial loss	Discrimination			Identity theft		No	Not much control	Somewhat secure	9	9	Yes, I am more concerned now	Yes, I am more concerned now	55	Male				Bachelor’s degree (for example: BA, AB, BS)	Employed full-time (more than or equal to 32 hours per week)								$150,000 or more	No					White		Kentucky	I have Medicaid or other state insurance
7-9 hours a day	Yes	A few times a month	Almost every day	Complete control	Somewhat secure	5	9	Identity theft	Embarrassment							Identity theft		No	Not much control	Somewhat secure	5	9	Yes, I am more concerned now	No, I have the same level of concern	28	Male				Bachelor’s degree (for example: BA, AB, BS)					Unemployed, seeking work				$35,000 to $49,999	No					White		New York	I do not have health insurance
7-9 hours a day	Yes	2-5 times a day	More than 10 times a day	Not much control	Not very secure	7	7	Identity theft	Embarrassment		Loss of employment opportunities					Loss of employment opportunities		No	Not much control	Somewhat secure	6	6	Yes, I am more concerned now	Yes, I am more concerned now	24	Male				Bachelor’s degree (for example: BA, AB, BS)	Employed full-time (more than or equal to 32 hours per week)								$20,000 to $34,999	No					White		New York	Through my parents or my partner
10-12 hours a day	Yes	A few times a week	2-5 times a day	Not much control	Not very secure	7	7	Identity theft	Embarrassment			Financial loss				Identity theft		Yes	Not much control	Not very secure	5	6	Yes, I am more concerned now	Yes, I am more concerned now	52		Female			Some college but no degree	Employed full-time (more than or equal to 32 hours per week)								$35,000 to $49,999	No					White		Wisconsin	I purchase my healthcare insurance through the HealthCare Marketplace (US federal government insurance plans)
4-6 hours a day	Yes	A few times a year	Once a day	Not much control	Not very secure	8	9	Identity theft		Loss of education opportunities	Loss of employment opportunities					Identity theft		Yes	A lot of control	Not very secure	7	8	Yes, I am more concerned now	Yes, I am more concerned now	27	Male				Bachelor’s degree (for example: BA, AB, BS)			Full-time student						Less than $10,000	No					White		Colorado	Other (please specify)	School
7-9 hours a day	Yes	A few times a month	A few times a month	Not much control	Not very secure	<p>Extremely Concerned</p>10	<p>Extremely Concerned</p>10	Identity theft	Embarrassment		Loss of employment opportunities	Financial loss				Embarrassment		Yes	Not much control	Not very secure	Extremely Concerned 10	Extremely Concerned 10	Yes, I am more concerned now	Yes, I am more concerned now	47	Male				High school graduate or GED					Unemployed, seeking work				Less than $10,000	No			Black or African American				New York	I have Medicaid or other state insurance
1-3 hours a day	Yes	A few times a month	2-5 times a day	A lot of control	Not at all secure	7	9	Identity theft	Embarrassment		Loss of employment opportunities	Financial loss				Identity theft		Yes	A lot of control	Not very secure	9	8	Yes, I am more concerned now	Yes, I am more concerned now	35	Male				Master’s degree (for example: MA, MS, MEng, Med, MSW, MBA)	Employed full-time (more than or equal to 32 hours per week)		Full-time student						$35,000 to $49,999	No					White		Pennsylvania	Through my employer
7-9 hours a day	No			Not much control	Somewhat secure	2	7							I am not concerned about any harms				No	A lot of control	Somewhat secure	Not at all Concerned 1	Not at all Concerned 1	No, I have the same level of concern	No, I have the same level of concern	26	Male				Some college but no degree		Employed part-time (less than 32 hours per week)							$35,000 to $49,999	No					White		Florida	I do not have health insurance
10-12 hours a day	Yes	2-5 times a day	More than 10 times a day	Not much control	Not very secure	4	4	Identity theft					Discrimination			Identity theft		No	Not much control	Not very secure	Extremely Concerned 10	Extremely Concerned 10	Yes, I am more concerned now	Yes, I am more concerned now	33	Male				Some college but no degree	Employed full-time (more than or equal to 32 hours per week)								$20,000 to $34,999	No					White		Missouri	Through my employer
4-6 hours a day	Yes	A few times a year	A few times a month	Complete control	Not very secure	7	8	Identity theft			Loss of employment opportunities		Discrimination			Loss of employment opportunities		No	Not much control	Somewhat secure	7	8	No, I have the same level of concern	No, I have the same level of concern	20	Male				Some college but no degree		Employed part-time (less than 32 hours per week)							$20,000 to $34,999	No					White		Ohio	Through my parents or my partner
13+ hours a day	Yes	A few times a week	Almost every day	No control	Somewhat secure	<p>Extremely Concerned</p>10	4							I am not concerned about any harms				No	No control	Somewhat secure	6	3	No, I have the same level of concern	No, I have the same level of concern	34	Male				Bachelor’s degree (for example: BA, AB, BS)	Employed full-time (more than or equal to 32 hours per week)								$100,000 to $149,999	Yes					White		Connecticut	Through my parents or my partner
7-9 hours a day	Yes	I never post to social media	More than 10 times a day	A lot of control	Somewhat secure	6	8							I am not concerned about any harms				No	Not much control	Somewhat secure	4	7	Yes, I am less concerned now	Yes, I am less concerned now	24	Male				Some college but no degree	Employed full-time (more than or equal to 32 hours per week)								$35,000 to $49,999	No					White		Kentucky	Through my parents or my partner
13+ hours a day	Yes	A few times a week	6-10 times a day	A lot of control	Not very secure	<p>Extremely Concerned</p>10	<p>Extremely Concerned</p>10	Identity theft								Identity theft		No	A lot of control	Somewhat secure	Extremely Concerned 10	Extremely Concerned 10	Yes, I am more concerned now	Yes, I am more concerned now	39	Male				Bachelor’s degree (for example: BA, AB, BS)	Employed full-time (more than or equal to 32 hours per week)								$100,000 to $149,999	No					White		California	I purchase my own private health insurance (outside of employer)
7-9 hours a day	Yes	A few times a month	More than 10 times a day	A lot of control	Somewhat secure	5	6	Identity theft	Embarrassment							Embarrassment		No	A lot of control	Somewhat secure	5	5	No, I have the same level of concern	No, I have the same level of concern	24		Female			Some college but no degree						Homemaker			$50,000 to $74,999	No					White		Kentucky	Through my employer
7-9 hours a day	Yes	A few times a week	Almost every day	A lot of control	Not very secure	6	8	Identity theft	Embarrassment		Loss of employment opportunities					Embarrassment		No	Not much control	Not very secure	6	7	Yes, I am more concerned now	Yes, I am more concerned now	26	Male				Bachelor’s degree (for example: BA, AB, BS)					Unemployed, seeking work				$50,000 to $74,999	No					White		New Jersey	I do not have health insurance
10-12 hours a day	Yes	A few times a year	Almost every day	Not much control	Somewhat secure	8	8	Identity theft	Embarrassment			Financial loss				Financial loss		Yes	A lot of control	Somewhat secure	8	8	Yes, I am more concerned now	Yes, I am more concerned now	34	Male				Bachelor’s degree (for example: BA, AB, BS)	Employed full-time (more than or equal to 32 hours per week)								$100,000 to $149,999	No					White		Illinois	Through my employer
4-6 hours a day	Yes	Almost every day	2-5 times a day	A lot of control	Not very secure	7	9	Identity theft	Embarrassment		Loss of employment opportunities	Financial loss				Financial loss		Yes	Not much control	Not very secure	8	8	Yes, I am more concerned now	Yes, I am more concerned now	46	Male				Bachelor’s degree (for example: BA, AB, BS)	Employed full-time (more than or equal to 32 hours per week)								$35,000 to $49,999	No					White		Michigan	Through my employer
7-9 hours a day	Yes	A few times a year	Once a day	Not much control	Somewhat secure	6	3	Identity theft	Embarrassment			Financial loss				Identity theft		No	A lot of control	Very secure	3	2	Yes, I am more concerned now	Yes, I am more concerned now	37	Male				Some college but no degree						Homemaker			$100,000 to $149,999	No					White		California	Through my parents or my partner
4-6 hours a day	Yes	A few times a month	2-5 times a day	No control	Not at all secure	2	2				Loss of employment opportunities		Discrimination			Discrimination		Yes	Not much control	Not very secure	Extremely Concerned 10	Extremely Concerned 10	Yes, I am more concerned now	Yes, I am more concerned now	61		Female			Post high school training other than college or associate’s degree (for example: vocational or technical program)		Employed part-time (less than 32 hours per week)							$20,000 to $34,999	No					White		New York	I purchase my healthcare insurance through the HealthCare Marketplace (US federal government insurance plans)
4-6 hours a day	Yes	A few times a month	6-10 times a day	Not much control	Somewhat secure	7	6	Identity theft	Embarrassment							Identity theft		No	A lot of control	Somewhat secure	4	4	No, I have the same level of concern	No, I have the same level of concern	34		Female			Bachelor’s degree (for example: BA, AB, BS)		Employed part-time (less than 32 hours per week)				Homemaker			$75,000 to $99,999	No					White		Washington	Through my parents or my partner
4-6 hours a day	Yes	A few times a week	Almost every day	A lot of control	Somewhat secure	6	7	Identity theft	Embarrassment		Loss of employment opportunities		Discrimination			Loss of employment opportunities		No	A lot of control	Somewhat secure	7	8	Yes, I am more concerned now	Yes, I am more concerned now	34	Male				Some college but no degree		Employed part-time (less than 32 hours per week)							$20,000 to $34,999	No					White		Ohio	I have Medicaid or other state insurance
4-6 hours a day	Yes	A few times a week	Once a day	A lot of control	Not very secure	3	9	Identity theft				Financial loss				Identity theft		No	A lot of control	Somewhat secure	7	9	Yes, I am more concerned now	Yes, I am less concerned now	33		Female			Some college but no degree	Employed full-time (more than or equal to 32 hours per week)								$35,000 to $49,999	No					White		Ohio	I purchase my healthcare insurance through the HealthCare Marketplace (US federal government insurance plans)
1-3 hours a day	Yes	A few times a week	2-5 times a day	Not much control	Not very secure	9	9	Identity theft			Loss of employment opportunities	Financial loss	Discrimination			Identity theft		Yes	Not much control	Not very secure	9	9	Yes, I am more concerned now	Yes, I am more concerned now	39	Male				Bachelor’s degree (for example: BA, AB, BS)	Employed full-time (more than or equal to 32 hours per week)								$35,000 to $49,999	No			Black or African American				South Carolina	Through my employer
10-12 hours a day	Yes	A few times a week	2-5 times a day	A lot of control	Somewhat secure	7	7	Identity theft								Identity theft		Yes	Not much control	Somewhat secure	7	9	No, I have the same level of concern	Yes, I am more concerned now	40	Male				Bachelor’s degree (for example: BA, AB, BS)	Employed full-time (more than or equal to 32 hours per week)								$150,000 or more	No					White		New Jersey	Through my parents or my partner
4-6 hours a day	Yes	2-5 times a day	6-10 times a day	A lot of control	Not very secure	5	5							I am not concerned about any harms				No	A lot of control	Somewhat secure	6	8	No, I have the same level of concern	No, I have the same level of concern	31		Female			High school graduate or GED						Homemaker			$20,000 to $34,999	No					White		Pennsylvania	I have Medicaid or other state insurance
1-3 hours a day	Yes	A few times a week	Almost every day	Not much control	Somewhat secure	7	7	Identity theft	Embarrassment		Loss of employment opportunities		Discrimination			Identity theft		No	A lot of control	Somewhat secure	7	7	No, I have the same level of concern	No, I have the same level of concern	21	Male	Female			Some college but no degree			Full-time student						$35,000 to $49,999	No					White		Massachusetts	Through my parents or my partner
4-6 hours a day	Yes	2-5 times a day	6-10 times a day	Not much control	Not at all secure	8	6	Identity theft	Embarrassment	Loss of education opportunities	Loss of employment opportunities		Discrimination			Loss of employment opportunities		Yes	A lot of control	Somewhat secure	4	4	No, I have the same level of concern	No, I have the same level of concern	23		Female			Bachelor’s degree (for example: BA, AB, BS)	Employed full-time (more than or equal to 32 hours per week)								$20,000 to $34,999	No					White		Georgia	Through my parents or my partner
4-6 hours a day	Yes	A few times a month	Almost every day	Not much control	Not very secure	7	6	Identity theft	Embarrassment			Financial loss				Identity theft		No	Not much control	Not very secure	7	7	Yes, I am more concerned now	Yes, I am more concerned now	34	Male				Master’s degree (for example: MA, MS, MEng, Med, MSW, MBA)	Employed full-time (more than or equal to 32 hours per week)			Part-time student					$50,000 to $74,999	No					White		Michigan	Through my employer
1-3 hours a day	Yes	A few times a week	Almost every day	Not much control	Somewhat secure	6	6	Identity theft				Financial loss				Identity theft		Yes	Not much control	Somewhat secure	6	6	No, I have the same level of concern	No, I have the same level of concern	51	Male				Bachelor’s degree (for example: BA, AB, BS)	Employed full-time (more than or equal to 32 hours per week)								$35,000 to $49,999	No					White		Missouri	Through my employer
10-12 hours a day	Yes	Almost every day	6-10 times a day	No control	Not at all secure	8	8	Identity theft	Embarrassment	Loss of education opportunities	Loss of employment opportunities	Financial loss	Discrimination			Identity theft		No	Not much control	Not very secure	9	9	Yes, I am more concerned now	Yes, I am more concerned now	41		Female			Post high school training other than college or associate’s degree (for example: vocational or technical program)						Homemaker			$35,000 to $49,999	No					White		Florida	I do not have health insurance
7-9 hours a day	Yes	A few times a month	Once a day	No control	Not very secure	9	9	Identity theft				Financial loss				Identity theft		Yes	Not much control	Not very secure	9	9	Yes, I am more concerned now	Yes, I am more concerned now	41		Female			Bachelor’s degree (for example: BA, AB, BS)	Employed full-time (more than or equal to 32 hours per week)								$75,000 to $99,999	No					White		Pennsylvania	Through my employer
4-6 hours a day	Yes	Almost every day	6-10 times a day	Not much control	Somewhat secure	8	8	Identity theft	Embarrassment		Loss of employment opportunities	Financial loss				Identity theft		No	Not much control	Not very secure	7	7	Yes, I am more concerned now	Yes, I am more concerned now	58		Female			Bachelor’s degree (for example: BA, AB, BS)	Employed full-time (more than or equal to 32 hours per week)								$50,000 to $74,999	No					White		California	Through my employer
10-12 hours a day	Yes	Almost every day	2-5 times a day	A lot of control	Not very secure	<p>Extremely Concerned</p>10	<p>Extremely Concerned</p>10	Identity theft								Identity theft		No	A lot of control	Somewhat secure	Extremely Concerned 10	Extremely Concerned 10	Yes, I am more concerned now	Yes, I am more concerned now	42		Female			Some college but no degree	Employed full-time (more than or equal to 32 hours per week)								$100,000 to $149,999	No			Black or African American				Virginia	I purchase my healthcare insurance through the HealthCare Marketplace (US federal government insurance plans)
4-6 hours a day	No			No control	Not at all secure	<p>Extremely Concerned</p>10	<p>Extremely Concerned</p>10	Identity theft	Embarrassment	Loss of education opportunities	Loss of employment opportunities	Financial loss	Discrimination			Embarrassment		No	No control	Not very secure	Extremely Concerned 10	Extremely Concerned 10	Yes, I am more concerned now	Yes, I am more concerned now	33	Male				Some college but no degree	Employed full-time (more than or equal to 32 hours per week)								$20,000 to $34,999	No					White		Georgia	I do not have health insurance
4-6 hours a day	Yes	A few times a month	6-10 times a day	Not much control	Not very secure	<p>Extremely Concerned</p>10	<p>Extremely Concerned</p>10	Identity theft	Embarrassment		Loss of employment opportunities	Financial loss	Discrimination			Identity theft		Yes	Not much control	Not very secure	Extremely Concerned 10	Extremely Concerned 10	Yes, I am more concerned now	Yes, I am more concerned now	60		Female			Bachelor’s degree (for example: BA, AB, BS)								Retired	$100,000 to $149,999	No					White		Florida	Through my parents or my partner
7-9 hours a day	Yes	Almost every day	Almost every day	Not much control	Somewhat secure	5	4				Loss of employment opportunities					Loss of employment opportunities		Yes	A lot of control	Very secure	4	4	Yes, I am less concerned now	Yes, I am less concerned now	23		Female			Some college but no degree	Employed full-time (more than or equal to 32 hours per week)								Less than $10,000	No			Black or African American				Louisiana	I have Medicaid or other state insurance
1-3 hours a day	Yes	A few times a year	Almost every day	No control	Not at all secure	5	6	Identity theft	Embarrassment			Financial loss				Identity theft		No	No control	Not at all secure	2	3	Yes, I am less concerned now	Yes, I am less concerned now	70		Female			Some college but no degree								Retired	$35,000 to $49,999	No					White		California	I have Medicare
7-9 hours a day	Yes	A few times a week	6-10 times a day	Not much control	Not very secure	9	5			Loss of education opportunities	Loss of employment opportunities		Discrimination			Loss of employment opportunities		No	Not much control	Not very secure	Extremely Concerned 10	5	Yes, I am more concerned now	No, I have the same level of concern	26	Male				Bachelor’s degree (for example: BA, AB, BS)					Unemployed, seeking work				$35,000 to $49,999	Yes						Hispanic	California	I do not have health insurance
1-3 hours a day	Yes	A few times a week	2-5 times a day	Not much control	Somewhat secure	6	6	Identity theft								Embarrassment		Yes	Not much control	Not very secure	6	7	Yes, I am more concerned now	Yes, I am more concerned now	39	Male				Bachelor’s degree (for example: BA, AB, BS)	Employed full-time (more than or equal to 32 hours per week)								$100,000 to $149,999	No					White		Massachusetts	Through my employer
10-12 hours a day	Yes	More than 10 times a day	More than 10 times a day	Not much control	Not at all secure	7	8	Identity theft	Embarrassment		Loss of employment opportunities	Financial loss				Identity theft		Yes	A lot of control	Somewhat secure	8	8	Yes, I am more concerned now	Yes, I am more concerned now	26	Male				Bachelor’s degree (for example: BA, AB, BS)		Employed part-time (less than 32 hours per week)							$10,000 to $19,999	No					White		Illinois	Through my employer
4-6 hours a day	Yes	A few times a week	More than 10 times a day	Not much control	Not very secure	6	6	Identity theft	Embarrassment				Discrimination			Identity theft		Yes	Not much control	Somewhat secure	6	6	Yes, I am more concerned now	Yes, I am more concerned now	33		Female			Bachelor’s degree (for example: BA, AB, BS)						Homemaker			$35,000 to $49,999	No					White		Alabama	Through my employer
10-12 hours a day	Yes	A few times a month	Almost every day	Not much control	Not very secure	3	7		Embarrassment		Loss of employment opportunities	Financial loss			I am careful not to share too much about my children	Other (please specify)	spear phishing	Yes	No control	Not at all secure	6	7	No, I have the same level of concern	Yes, I am more concerned now	49		Female			Master’s degree (for example: MA, MS, MEng, Med, MSW, MBA)	Employed full-time (more than or equal to 32 hours per week)								$150,000 or more	No					White		Virginia	Through my parents or my partner
1-3 hours a day	Yes	A few times a year	6-10 times a day	No control	Not at all secure	8	8	Identity theft	Embarrassment	Loss of education opportunities	Loss of employment opportunities	Financial loss	Discrimination			Identity theft		No	No control	Not very secure	8	8	Yes, I am more concerned now	Yes, I am more concerned now	42	Male				Post high school training other than college or associate’s degree (for example: vocational or technical program)	Employed full-time (more than or equal to 32 hours per week)								$35,000 to $49,999	No					White		Pennsylvania	Through my employer
7-9 hours a day	Yes	A few times a year	A few times a week	No control	Not at all secure	8	8	Identity theft				Financial loss				Financial loss		Yes	No control	Not very secure	9	9	Yes, I am more concerned now	Yes, I am more concerned now	77	Male				Bachelor’s degree (for example: BA, AB, BS)								Retired	$35,000 to $49,999	No					White		Michigan	I have Medicare
7-9 hours a day	Yes	A few times a week	Almost every day	Not much control	Somewhat secure	7	6	Identity theft		Loss of education opportunities	Loss of employment opportunities	Financial loss				Identity theft		No	Not much control	Somewhat secure	7	6	No, I have the same level of concern	No, I have the same level of concern	46	Male				Master’s degree (for example: MA, MS, MEng, Med, MSW, MBA)	Employed full-time (more than or equal to 32 hours per week)								$35,000 to $49,999	No					White		Texas	Through my employer
7-9 hours a day	Yes	A few times a week	6-10 times a day	A lot of control	Somewhat secure	7	7	Identity theft			Loss of employment opportunities	Financial loss				Identity theft		No	Not much control	Not very secure	7	7	No, I have the same level of concern	No, I have the same level of concern	21		Female			High school graduate or GED	Employed full-time (more than or equal to 32 hours per week)								$20,000 to $34,999	Yes						Hispanic	New York	I have Medicare
7-9 hours a day	Yes	A few times a week	2-5 times a day	Not much control	Not very secure	6	6	Identity theft	Embarrassment			Financial loss				Identity theft		No	Not much control	Somewhat secure	6	6	Yes, I am more concerned now	Yes, I am more concerned now	37		Female			Some college but no degree		Employed part-time (less than 32 hours per week)							$10,000 to $19,999	No					White		Ohio	I purchase my healthcare insurance through the HealthCare Marketplace (US federal government insurance plans)
10-12 hours a day	Yes	A few times a week	Once a day	Not much control	Not at all secure	<p>Extremely Concerned</p>10	<p>Extremely Concerned</p>10	Identity theft	Embarrassment		Loss of employment opportunities	Financial loss	Discrimination			Identity theft		Yes	No control	Somewhat secure	7	9	Yes, I am more concerned now	Yes, I am more concerned now	43	Male				Post high school training other than college or associate’s degree (for example: vocational or technical program)		Employed part-time (less than 32 hours per week)							$20,000 to $34,999	No		Asian			White		Idaho	I purchase my own private health insurance (outside of employer)
4-6 hours a day	Yes	A few times a week	Almost every day	A lot of control	Not very secure	<p>Extremely Concerned</p>10	<p>Extremely Concerned</p>10	Identity theft	Embarrassment		Loss of employment opportunities					Loss of employment opportunities		Yes	Not much control	Somewhat secure	Extremely Concerned 10	Extremely Concerned 10	No, I have the same level of concern	No, I have the same level of concern	34		Female			Bachelor’s degree (for example: BA, AB, BS)	Employed full-time (more than or equal to 32 hours per week)								$100,000 to $149,999	No		Asian					Illinois	Through my employer
4-6 hours a day	Yes	Almost every day	6-10 times a day	Not much control	Not very secure	7	7	Identity theft	Embarrassment			Financial loss				Identity theft		No	Not much control	Not very secure	6	6	No, I have the same level of concern	No, I have the same level of concern	20		Female			Some college but no degree		Employed part-time (less than 32 hours per week)	Full-time student						$100,000 to $149,999	No					White		North Carolina	Through my parents or my partner
1-3 hours a day	No			A lot of control	Somewhat secure	<p>Not at all Concerned</p>1	<p>Not at all Concerned</p>1							I am not concerned about any harms				No	Complete control	Very secure	Not at all Concerned 1	Not at all Concerned 1	No, I have the same level of concern	No, I have the same level of concern	39		Female			High school graduate or GED						Homemaker			Less than $10,000	Yes						Mexican/American	North Carolina	I purchase my healthcare insurance through the HealthCare Marketplace (US federal government insurance plans)
1-3 hours a day	Yes	A few times a week	A few times a week	A lot of control	Not very secure	6	6	Identity theft								Embarrassment		No	A lot of control	Somewhat secure	5	5	Yes, I am less concerned now	Yes, I am less concerned now	20		Female			Some college but no degree			Full-time student						$20,000 to $34,999	No		Asian					California	I have Medicare
1-3 hours a day	Yes	A few times a month	2-5 times a day	No control	Not at all secure	<p>Extremely Concerned</p>10	<p>Extremely Concerned</p>10	Identity theft			Loss of employment opportunities	Financial loss				Identity theft		Yes	No control	Not very secure	Extremely Concerned 10	Extremely Concerned 10	Yes, I am more concerned now	Yes, I am more concerned now	47	Male				Bachelor’s degree (for example: BA, AB, BS)					Unemployed, seeking work				$50,000 to $74,999	No					White		California	Through my employer
7-9 hours a day	Yes	A few times a week	2-5 times a day	A lot of control	Somewhat secure	6	7							I am not concerned about any harms				No	A lot of control	Very secure	7	6	No, I have the same level of concern	No, I have the same level of concern	26		Female			Bachelor’s degree (for example: BA, AB, BS)	Employed full-time (more than or equal to 32 hours per week)								$75,000 to $99,999	No					White		Illinois	Through my employer
4-6 hours a day	Yes	2-5 times a day	2-5 times a day	A lot of control	Not very secure	7	7		Embarrassment		Loss of employment opportunities					Loss of employment opportunities		Yes	A lot of control	Not very secure	7	7	Yes, I am more concerned now	Yes, I am more concerned now	49	Male				Some college but no degree		Employed part-time (less than 32 hours per week)							$50,000 to $74,999	No			Black or African American				Illinois	I have Medicaid or other state insurance
10-12 hours a day	Yes	A few times a month	6-10 times a day	Not much control	Somewhat secure	8	6	Identity theft	Embarrassment		Loss of employment opportunities					Identity theft		Yes	Not much control	Somewhat secure	7	9	Yes, I am more concerned now	Yes, I am more concerned now	27		Female			Bachelor’s degree (for example: BA, AB, BS)	Employed full-time (more than or equal to 32 hours per week)								$20,000 to $34,999	No					White		Virginia	Through my employer
1-3 hours a day	Yes	A few times a month	6-10 times a day	A lot of control	Somewhat secure	<p>Not at all Concerned</p>1	<p>Not at all Concerned</p>1	Identity theft				Financial loss				Financial loss		Yes	Not much control	Somewhat secure	6	7	Yes, I am more concerned now	Yes, I am more concerned now	31	Male				Some college but no degree	Employed full-time (more than or equal to 32 hours per week)								$35,000 to $49,999	No		Asian			White		Florida	Through my employer
4-6 hours a day	Yes	Almost every day	2-5 times a day	Not much control	Not very secure	5	9	Identity theft	Embarrassment				Discrimination			Discrimination		No	Not much control	Somewhat secure	Extremely Concerned 10	4	Yes, I am less concerned now	Yes, I am less concerned now	63		Female			Master’s degree (for example: MA, MS, MEng, Med, MSW, MBA)					Unemployed, seeking work				$100,000 to $149,999	No					White		Virginia	Through my parents or my partner
1-3 hours a day	Yes	2-5 times a day	6-10 times a day	A lot of control	Somewhat secure	5	5							I am not concerned about any harms				No	A lot of control	Somewhat secure	5	5	Yes, I am less concerned now	Yes, I am less concerned now	21		Female			Some college but no degree					Unemployed, seeking work				$35,000 to $49,999	No					White		Ohio	I have Medicare
10-12 hours a day	Yes	Once a day	6-10 times a day	Not much control	Not very secure	8	7	Identity theft			Loss of employment opportunities	Financial loss				Loss of employment opportunities		Yes	Not much control	Somewhat secure	8	7	Yes, I am more concerned now	Yes, I am more concerned now	28	Male				Bachelor’s degree (for example: BA, AB, BS)	Employed full-time (more than or equal to 32 hours per week)								$35,000 to $49,999	No					White		Iowa	Through my employer
4-6 hours a day	Yes	2-5 times a day	2-5 times a day	A lot of control	Not very secure	4	8	Identity theft			Loss of employment opportunities	Financial loss				Identity theft		No	A lot of control	Somewhat secure	6	8	No, I have the same level of concern	No, I have the same level of concern	33	Male				Some college but no degree	Employed full-time (more than or equal to 32 hours per week)								$75,000 to $99,999	No					White		New York	Through my employer
4-6 hours a day	Yes	A few times a month	2-5 times a day	No control	Not at all secure	9	9	Identity theft	Embarrassment		Loss of employment opportunities					Identity theft		No	Not much control	Not very secure	5	5	Yes, I am more concerned now	Yes, I am more concerned now	26	Male				Bachelor’s degree (for example: BA, AB, BS)	Employed full-time (more than or equal to 32 hours per week)								$20,000 to $34,999	No					White		Illinois	Through my employer
7-9 hours a day	Yes	A few times a week	2-5 times a day	Not much control	Somewhat secure	9	<p>Extremely Concerned</p>10	Identity theft								Identity theft		Yes	A lot of control	Somewhat secure	9	Extremely Concerned 10	Yes, I am more concerned now	Yes, I am more concerned now	25		Female			Bachelor’s degree (for example: BA, AB, BS)	Employed full-time (more than or equal to 32 hours per week)								$100,000 to $149,999	No					White		Michigan	Through my parents or my partner
7-9 hours a day	Yes	Almost every day	2-5 times a day	A lot of control	Somewhat secure	7	8	Identity theft	Embarrassment	Loss of education opportunities	Loss of employment opportunities	Financial loss	Discrimination			Identity theft		No	A lot of control	Very secure	6	6	No, I have the same level of concern	No, I have the same level of concern	30	Male				Some college but no degree						Homemaker			$20,000 to $34,999	No					White		New York	I have Medicaid or other state insurance
4-6 hours a day	Yes	A few times a year	2-5 times a day	Not much control	Not very secure	4	4	Identity theft				Financial loss				Financial loss		No	A lot of control	Very secure	8	7	No, I have the same level of concern	Yes, I am less concerned now	39		Female			Bachelor’s degree (for example: BA, AB, BS)	Employed full-time (more than or equal to 32 hours per week)								$20,000 to $34,999	Yes					White		California	Through my employer
1-3 hours a day	Yes	A few times a week	Once a day	A lot of control	Somewhat secure	8	9	Identity theft	Embarrassment							Identity theft		No	Not much control	Not very secure	8	9	Yes, I am more concerned now	Yes, I am more concerned now	56		Female			High school graduate or GED	Employed full-time (more than or equal to 32 hours per week)								$20,000 to $34,999	No					White		Kentucky	Through my employer
4-6 hours a day	Yes	A few times a year	A few times a week	No control	Not very secure	8	<p>Extremely Concerned</p>10	Identity theft				Financial loss				Identity theft		No	Not much control	Not very secure	9	9	Yes, I am more concerned now	Yes, I am more concerned now	27	Male				Bachelor’s degree (for example: BA, AB, BS)	Employed full-time (more than or equal to 32 hours per week)								$75,000 to $99,999	No					White		Maryland	Through my employer
7-9 hours a day	Yes	Almost every day	More than 10 times a day	Not much control	Not very secure	7	7	Identity theft			Loss of employment opportunities					Identity theft		No	Not much control	Somewhat secure	4	4	No, I have the same level of concern	No, I have the same level of concern	45	Male				Bachelor’s degree (for example: BA, AB, BS)					Unemployed, seeking work				Less than $10,000	No					White		Tennessee	I do not have health insurance
7-9 hours a day	Yes	2-5 times a day	6-10 times a day	Not much control	Not very secure	5	7	Identity theft				Financial loss				Identity theft		No	Not much control	Not very secure	3	3	No, I have the same level of concern	No, I have the same level of concern	60		Female			Some college but no degree	Employed full-time (more than or equal to 32 hours per week)								$100,000 to $149,999	No					White		Arizona	Through my employer
10-12 hours a day	Yes	A few times a week	2-5 times a day	A lot of control	Not very secure	8	8	Identity theft					Discrimination			Identity theft		No	No control	Not very secure	3	3	No, I have the same level of concern	No, I have the same level of concern	26	Male				Bachelor’s degree (for example: BA, AB, BS)	Employed full-time (more than or equal to 32 hours per week)								$50,000 to $74,999	Yes					White		California	Through my employer
10-12 hours a day	No			No control	Not very secure	9	<p>Extremely Concerned</p>10	Identity theft				Financial loss				Financial loss		No	Not much control	Somewhat secure	6	9	Yes, I am more concerned now	Yes, I am more concerned now	28	Male				Bachelor’s degree (for example: BA, AB, BS)	Employed full-time (more than or equal to 32 hours per week)								$75,000 to $99,999	No					White		New York	Through my employer
7-9 hours a day	Yes	A few times a month	2-5 times a day	Not much control	Not very secure	8	9	Identity theft	Embarrassment			Financial loss	Discrimination			Identity theft		Yes	Not much control	Not very secure	9	9	Yes, I am more concerned now	Yes, I am more concerned now	43	Male				Master’s degree (for example: MA, MS, MEng, Med, MSW, MBA)	Employed full-time (more than or equal to 32 hours per week)								$100,000 to $149,999	Yes					White		Florida	Through my employer
1-3 hours a day	Yes	A few times a week	Once a day	Not much control	Not very secure	5	5	Identity theft								Identity theft		No	A lot of control	Somewhat secure	3	3	No, I have the same level of concern	No, I have the same level of concern	35		Female			Bachelor’s degree (for example: BA, AB, BS)	Employed full-time (more than or equal to 32 hours per week)								$50,000 to $74,999	No					White		Texas	Through my employer
7-9 hours a day	No			No control	Not very secure	<p>Extremely Concerned</p>10	<p>Extremely Concerned</p>10	Identity theft	Embarrassment		Loss of employment opportunities	Financial loss				Financial loss		Yes	Not much control	Somewhat secure	9	9	Yes, I am more concerned now	Yes, I am more concerned now	51	Male				Master’s degree (for example: MA, MS, MEng, Med, MSW, MBA)					Unemployed, seeking work				$150,000 or more	No					White		Maryland	Through my parents or my partner
4-6 hours a day	Yes	Almost every day	6-10 times a day	A lot of control	Somewhat secure	7	<p>Extremely Concerned</p>10	Identity theft		Loss of education opportunities	Loss of employment opportunities	Financial loss				Identity theft		No	Not much control	Not very secure	7	Extremely Concerned 10	Yes, I am more concerned now	Yes, I am more concerned now	19		Female			Some college but no degree			Full-time student						$75,000 to $99,999	No	American Indian or Alaska Native				White		Missouri	Through my parents or my partner
7-9 hours a day	No			A lot of control	Somewhat secure	5	7	Identity theft				Financial loss				Identity theft		No	Not much control	Somewhat secure	7	7	Yes, I am more concerned now	Yes, I am more concerned now	33	Male				Some college but no degree	Employed full-time (more than or equal to 32 hours per week)								$35,000 to $49,999	Yes					White		New Mexico	Through my employer
4-6 hours a day	No			Not much control	Not very secure	9	9	Identity theft				Financial loss				Financial loss		No	A lot of control	Somewhat secure	3	5	No, I have the same level of concern	No, I have the same level of concern	70		Female			Some college but no degree								Retired	$35,000 to $49,999	No					White		Kentucky	I do not have health insurance
4-6 hours a day	Yes	Almost every day	Almost every day	A lot of control	Not at all secure	6	8		Embarrassment							Embarrassment		No	No control	Not at all secure	Not at all Concerned 1	Not at all Concerned 1	No, I have the same level of concern	No, I have the same level of concern	23		Female			Some college but no degree	Employed full-time (more than or equal to 32 hours per week)								$20,000 to $34,999	No			Black or African American				Texas	Through my employer
1-3 hours a day	Yes	A few times a week	More than 10 times a day	A lot of control	Somewhat secure	6	7	Identity theft	Embarrassment							Identity theft		No	Complete control	Very secure	Not at all Concerned 1	Not at all Concerned 1	No, I have the same level of concern	No, I have the same level of concern	21	Male				Some college but no degree			Full-time student						Less than $10,000	No					White		New York	Through my parents or my partner
10-12 hours a day	Yes	2-5 times a day	2-5 times a day	Not much control	Not very secure	8	8	Identity theft	Embarrassment		Loss of employment opportunities	Financial loss	Discrimination			Loss of employment opportunities		No	A lot of control	Somewhat secure	8	8	Yes, I am more concerned now	Yes, I am more concerned now	43	Male				Bachelor’s degree (for example: BA, AB, BS)					Unemployed, seeking work				$20,000 to $34,999	No					White		South Carolina	I purchase my own private health insurance (outside of employer)
7-9 hours a day	Yes	2-5 times a day	6-10 times a day	Not much control	Somewhat secure	8	4				Loss of employment opportunities							No	A lot of control	Very secure	Extremely Concerned 10	7	No, I have the same level of concern	No, I have the same level of concern	46		Female			Bachelor’s degree (for example: BA, AB, BS)		Employed part-time (less than 32 hours per week)							$50,000 to $74,999	No					White		Washington	I purchase my healthcare insurance through the HealthCare Marketplace (US federal government insurance plans)
7-9 hours a day	Yes	A few times a year	Almost every day	Not much control	Somewhat secure	8	<p>Extremely Concerned</p>10	Identity theft	Embarrassment	Loss of education opportunities	Loss of employment opportunities	Financial loss	Discrimination			Financial loss		No	A lot of control	Very secure	Extremely Concerned 10	Extremely Concerned 10	Yes, I am more concerned now	Yes, I am more concerned now	37	Male				Post high school training other than college or associate’s degree (for example: vocational or technical program)					Unemployed, seeking work				Less than $10,000	No					White		New Jersey	Other (please specify)	I have some form of it.
7-9 hours a day	Yes	A few times a month	Almost every day	Not much control	Not very secure	4	4	Identity theft								Identity theft		Yes	Not much control	Not very secure	6	6	Yes, I am less concerned now	Yes, I am less concerned now	34		Female			Master’s degree (for example: MA, MS, MEng, Med, MSW, MBA)	Employed full-time (more than or equal to 32 hours per week)								$50,000 to $74,999	No			Black or African American				Michigan	Through my employer
4-6 hours a day	Yes	A few times a month	6-10 times a day	Not much control	Not very secure	5	7	Identity theft	Embarrassment		Loss of employment opportunities	Financial loss	Discrimination			Loss of employment opportunities		No	A lot of control	Somewhat secure	8	6	Yes, I am less concerned now	Yes, I am less concerned now	29	Male				Some college but no degree	Employed full-time (more than or equal to 32 hours per week)								$50,000 to $74,999	No		Asian		Native Hawaiian or Other Pacific Islander	White		Hawaii	Through my employer
4-6 hours a day	No			A lot of control	Not very secure	8	8	Identity theft	Embarrassment			Financial loss				Financial loss		No	Not much control	Somewhat secure	8	6	Yes, I am more concerned now	Yes, I am more concerned now	50		Female			Bachelor’s degree (for example: BA, AB, BS)							Unable to work due to disability		$10,000 to $19,999	No					White		California	I have Medicare
1-3 hours a day	Yes	A few times a year	A few times a month	A lot of control	Not very secure	7	6	Identity theft								Identity theft		No	Not much control	Not at all secure	4	4	Yes, I am less concerned now	No, I have the same level of concern	19	Male				Some college but no degree			Full-time student						$20,000 to $34,999	No		Asian					Georgia	Through my parents or my partner
13+ hours a day	Yes	A few times a week	6-10 times a day	Not much control	Not very secure	7	7	Identity theft	Embarrassment		Loss of employment opportunities	Financial loss	Discrimination			Identity theft		Yes	A lot of control	Not very secure	6	7	Yes, I am more concerned now	Yes, I am more concerned now	31		Female			Some college but no degree						Homemaker			$75,000 to $99,999	No					White		Tennessee	Through my parents or my partner
1-3 hours a day	Yes	A few times a month	2-5 times a day	No control	Not at all secure	<p>Extremely Concerned</p>10	<p>Extremely Concerned</p>10	Identity theft	Embarrassment							Embarrassment		Yes	Not much control	Not very secure	9	9	Yes, I am more concerned now	Yes, I am more concerned now	42		Female			Master’s degree (for example: MA, MS, MEng, Med, MSW, MBA)						Homemaker			$75,000 to $99,999	No					White		Colorado	Through my parents or my partner
13+ hours a day	Yes	A few times a week	2-5 times a day	Not much control	Somewhat secure	5	4	Identity theft			Loss of employment opportunities	Financial loss				Identity theft		No	A lot of control	Somewhat secure	9	9	No, I have the same level of concern	No, I have the same level of concern	23	Male				High school graduate or GED		Employed part-time (less than 32 hours per week)							Less than $10,000	No					White		California	I do not have health insurance
10-12 hours a day	Yes	A few times a week	2-5 times a day	A lot of control	Very secure	4	5		Embarrassment							Embarrassment		Yes	A lot of control	Somewhat secure	5	4	Yes, I am less concerned now	Yes, I am less concerned now	32		Female			High school graduate or GED	Employed full-time (more than or equal to 32 hours per week)								$35,000 to $49,999	No					White		California	Other (please specify)	N/a
7-9 hours a day	Yes	A few times a week	Once a day	Complete control	Not very secure	8	7	Identity theft			Loss of employment opportunities	Financial loss				Loss of employment opportunities		No	A lot of control	Very secure	Not at all Concerned 1	Not at all Concerned 1	Yes, I am more concerned now	Yes, I am more concerned now	27	Male				Bachelor’s degree (for example: BA, AB, BS)	Employed full-time (more than or equal to 32 hours per week)								$75,000 to $99,999	No					White		Utah	Through my employer
4-6 hours a day	Yes	A few times a week	2-5 times a day	Not much control	Not very secure	7	5	Identity theft	Embarrassment		Loss of employment opportunities					Embarrassment		Yes	Not much control	Somewhat secure	7	4	Yes, I am more concerned now	No, I have the same level of concern	25		Female			Bachelor’s degree (for example: BA, AB, BS)			Full-time student						$10,000 to $19,999	No					White		Indiana	Through my parents or my partner
7-9 hours a day	Yes	Once a day	2-5 times a day	Not much control	Not very secure	7	7	Identity theft			Loss of employment opportunities	Financial loss				Identity theft		No	A lot of control	Somewhat secure	7	7	Yes, I am more concerned now	Yes, I am more concerned now	27	Male				Doctorate or professional degree (for example: MD, JD, PhD, EdD)	Employed full-time (more than or equal to 32 hours per week)								$35,000 to $49,999	No					White		Illinois	I purchase my healthcare insurance through the HealthCare Marketplace (US federal government insurance plans)
7-9 hours a day	Yes	A few times a year	A few times a week	Not much control	Not at all secure	9	9	Identity theft	Embarrassment		Loss of employment opportunities	Financial loss	Discrimination			Identity theft		No	Not much control	Not very secure	9	9	Yes, I am more concerned now	Yes, I am more concerned now	25	Male				High school graduate or GED	Employed full-time (more than or equal to 32 hours per week)								$35,000 to $49,999	No					White		Texas	Through my employer
7-9 hours a day	Yes	A few times a week	Almost every day	Not much control	Somewhat secure	8	8	Identity theft				Financial loss				Identity theft		No	Not much control	Somewhat secure	8	8	Yes, I am less concerned now	Yes, I am more concerned now	50		Female			Bachelor’s degree (for example: BA, AB, BS)	Employed full-time (more than or equal to 32 hours per week)								$20,000 to $34,999	No					White		Ohio	I do not have health insurance
13+ hours a day	No			Not much control	Not at all secure	8	8	Identity theft	Embarrassment		Loss of employment opportunities	Financial loss	Discrimination			Identity theft		No	Not much control	Not very secure	3	3	No, I have the same level of concern	No, I have the same level of concern	27	Male				Bachelor’s degree (for example: BA, AB, BS)	Employed full-time (more than or equal to 32 hours per week)								$50,000 to $74,999	No					White		California	I have Medicare
1-3 hours a day	Yes	A few times a week	2-5 times a day	Not much control	Somewhat secure	8	8	Identity theft								Identity theft		No	Not much control	Somewhat secure	8	Extremely Concerned 10	Yes, I am more concerned now	Yes, I am more concerned now	25		Female			Some college but no degree		Employed part-time (less than 32 hours per week)	Full-time student						$35,000 to $49,999	No					White		Ohio	Through my parents or my partner
4-6 hours a day	Yes	A few times a month	2-5 times a day	A lot of control	Not very secure	3	8	Identity theft				Financial loss				Identity theft		No	A lot of control	Very secure	3	9	No, I have the same level of concern	Yes, I am more concerned now	24		Female			Bachelor’s degree (for example: BA, AB, BS)						Homemaker			$75,000 to $99,999	No					White		Illinois	Through my parents or my partner
7-9 hours a day	No			Not much control	Not very secure	7	7	Identity theft	Embarrassment	Loss of education opportunities	Loss of employment opportunities	Financial loss				Financial loss		No	Not much control	Not very secure	6	7	Yes, I am more concerned now	Yes, I am more concerned now	19		Female			Some college but no degree					Unemployed, seeking work				$50,000 to $74,999	Yes					White		Texas	Through my parents or my partner
7-9 hours a day	Yes	A few times a week	2-5 times a day	A lot of control	Very secure	3	3		Embarrassment									No	Complete control	Very secure	Not at all Concerned 1	Not at all Concerned 1	No, I have the same level of concern	No, I have the same level of concern	27		Female			Some college but no degree	Employed full-time (more than or equal to 32 hours per week)								$20,000 to $34,999	No					White		Colorado	I do not have health insurance
4-6 hours a day	Yes	A few times a week	2-5 times a day	Not much control	Not very secure	4	5	Identity theft		Loss of education opportunities	Loss of employment opportunities	Financial loss				Loss of employment opportunities		No	Not much control	Somewhat secure	6	6	No, I have the same level of concern	No, I have the same level of concern	21	Male				Bachelor’s degree (for example: BA, AB, BS)			Full-time student						$50,000 to $74,999	No					White		Pennsylvania	Through my parents or my partner
13+ hours a day	Yes	A few times a year	Once a day	Not much control	Not very secure	5	3					Financial loss				Financial loss		No	Not much control	Somewhat secure	4	3	No, I have the same level of concern	No, I have the same level of concern	34	Male				Bachelor’s degree (for example: BA, AB, BS)	Employed full-time (more than or equal to 32 hours per week)								$10,000 to $19,999	No					White		Kentucky	I have Medicaid or other state insurance
4-6 hours a day	Yes	A few times a month	6-10 times a day	Not much control	Not very secure	7	7								government intrusion	Other (please specify)	government intrusion	No	No control	Somewhat secure	7	7	Yes, I am more concerned now	Yes, I am more concerned now	33	Male				High school graduate or GED	Employed full-time (more than or equal to 32 hours per week)								$20,000 to $34,999	No					White		New York	I do not have health insurance
4-6 hours a day	Yes	Almost every day	Once a day	A lot of control	Somewhat secure	5	5	Identity theft								Identity theft		No	A lot of control	Somewhat secure	6	6	Yes, I am less concerned now	Yes, I am less concerned now	58		Female			Some college but no degree						Homemaker			$35,000 to $49,999	No					White		New York	I purchase my own private health insurance (outside of employer)
4-6 hours a day	No			Not much control	Not very secure	3	3							I am not concerned about any harms				No	A lot of control	Somewhat secure	3	3	No, I have the same level of concern	No, I have the same level of concern	51	Male				High school graduate or GED	Employed full-time (more than or equal to 32 hours per week)								$50,000 to $74,999	No					White		Florida	Through my employer
4-6 hours a day	Yes	A few times a year	A few times a month	Not much control	Somewhat secure	7	7	Identity theft				Financial loss				Identity theft		No	Not much control	Somewhat secure	2	2	No, I have the same level of concern	No, I have the same level of concern	61	Male	Female			Some college but no degree								Retired	$50,000 to $74,999	No					White		New York	Through my parents or my partner
4-6 hours a day	Yes	A few times a year	Almost every day	A lot of control	Somewhat secure	3	5	Identity theft			Loss of employment opportunities	Financial loss				Identity theft		Yes	Not much control	Not very secure	7	8	Yes, I am more concerned now	Yes, I am more concerned now	22	Male				Some college but no degree			Full-time student						$50,000 to $74,999	No					White		Colorado	Through my parents or my partner
4-6 hours a day	Yes	A few times a month	Almost every day	Not much control	Somewhat secure	7	6	Identity theft				Financial loss				Financial loss		No	Not much control	Somewhat secure	4	4	No, I have the same level of concern	No, I have the same level of concern	52	Male				Some college but no degree	Employed full-time (more than or equal to 32 hours per week)								$20,000 to $34,999	No					White		Washington	Through my employer
10-12 hours a day	Yes	I never post to social media	2-5 times a day	Not much control	Not at all secure	<p>Extremely Concerned</p>10	<p>Extremely Concerned</p>10		Embarrassment				Discrimination			Embarrassment		No	Complete control	Somewhat secure	8	8	Yes, I am more concerned now	Yes, I am more concerned now	27	Male				Bachelor’s degree (for example: BA, AB, BS)	Employed full-time (more than or equal to 32 hours per week)								$150,000 or more	No			Black or African American				Virginia	Through my employer
7-9 hours a day	Yes	Almost every day	2-5 times a day	A lot of control	Somewhat secure	3	3							I am not concerned about any harms				Yes	Not much control	Somewhat secure	3	3	Yes, I am less concerned now	Yes, I am less concerned now	35	Male				Bachelor’s degree (for example: BA, AB, BS)	Employed full-time (more than or equal to 32 hours per week)		Full-time student						$35,000 to $49,999	No					White		Colorado	I have Medicare
7-9 hours a day	Yes	A few times a week	6-10 times a day	A lot of control	Somewhat secure	3	4							I am not concerned about any harms				Yes	A lot of control	Somewhat secure	3	2	No, I have the same level of concern	No, I have the same level of concern	24	Male				Some college but no degree	Employed full-time (more than or equal to 32 hours per week)								$20,000 to $34,999	Yes						Mixed	California	I have Medicaid or other state insurance
7-9 hours a day	Yes	A few times a week	Almost every day	A lot of control	Not very secure	5	6		Embarrassment		Loss of employment opportunities					Loss of employment opportunities		No	A lot of control	Somewhat secure	7	7	Yes, I am more concerned now	Yes, I am more concerned now	23	Male				Some college but no degree			Full-time student						$100,000 to $149,999	No					White		Connecticut	Through my parents or my partner
10-12 hours a day	Yes	A few times a month	Almost every day	Not much control	Not at all secure	<p>Extremely Concerned</p>10	9	Identity theft	Embarrassment		Loss of employment opportunities					Identity theft		No	Not much control	Not very secure	Extremely Concerned 10	Extremely Concerned 10	Yes, I am more concerned now	Yes, I am more concerned now	29	Male				Bachelor’s degree (for example: BA, AB, BS)	Employed full-time (more than or equal to 32 hours per week)								$35,000 to $49,999	No		Asian					California	Through my employer
4-6 hours a day	Yes	Almost every day	2-5 times a day	A lot of control	Somewhat secure	8	8		Embarrassment									No	A lot of control	Somewhat secure	5	5	Yes, I am less concerned now	Yes, I am less concerned now	33		Female			Bachelor’s degree (for example: BA, AB, BS)						Homemaker			$50,000 to $74,999	No		Asian					New Jersey	Through my parents or my partner
1-3 hours a day	Yes	Almost every day	2-5 times a day	A lot of control	Somewhat secure	6	6	Identity theft	Embarrassment							Identity theft		No	A lot of control	Somewhat secure	9	9	Yes, I am more concerned now	Yes, I am more concerned now	41		Female			Bachelor’s degree (for example: BA, AB, BS)	Employed full-time (more than or equal to 32 hours per week)								$75,000 to $99,999	No					White		New York	Through my parents or my partner
1-3 hours a day	Yes	Almost every day	2-5 times a day	No control	Not very secure	<p>Extremely Concerned</p>10	<p>Extremely Concerned</p>10	Identity theft				Financial loss	Discrimination			Identity theft		No	Not much control	Not very secure	Extremely Concerned 10	Extremely Concerned 10	Yes, I am more concerned now	Yes, I am more concerned now	64		Female			High school graduate or GED		Employed part-time (less than 32 hours per week)							$10,000 to $19,999	Yes					White		Florida	I purchase my healthcare insurance through the HealthCare Marketplace (US federal government insurance plans)
7-9 hours a day	Yes	A few times a month	More than 10 times a day	Not much control	Somewhat secure	7	7	Identity theft	Embarrassment	Loss of education opportunities	Loss of employment opportunities	Financial loss	Discrimination			Identity theft		No	Complete control	Very secure	5	5	No, I have the same level of concern	No, I have the same level of concern	25	Male				Post high school training other than college or associate’s degree (for example: vocational or technical program)	Employed full-time (more than or equal to 32 hours per week)								$20,000 to $34,999	No					White		Virginia	I do not have health insurance
4-6 hours a day	Yes	A few times a week	2-5 times a day	Not much control	Not very secure	8	8	Identity theft	Embarrassment							Identity theft		Yes	Not much control	Somewhat secure	6	6	Yes, I am more concerned now	Yes, I am more concerned now	29	Male				Some college but no degree		Employed part-time (less than 32 hours per week)		Part-time student					$35,000 to $49,999	No					White		Florida	I do not have health insurance
4-6 hours a day	Yes	A few times a month	Almost every day	A lot of control	Not very secure	5	7		Embarrassment		Loss of employment opportunities	Financial loss				Loss of employment opportunities		No	Not much control	Not very secure	6	7	Yes, I am more concerned now	Yes, I am more concerned now	20		Female			High school graduate or GED			Full-time student						Less than $10,000	Yes					White		New Jersey	I purchase my healthcare insurance through the HealthCare Marketplace (US federal government insurance plans)
1-3 hours a day	Yes	2-5 times a day	6-10 times a day	Not much control	Not very secure	8	8	Identity theft	Embarrassment	Loss of education opportunities	Loss of employment opportunities					Loss of employment opportunities		Yes	Not much control	Not very secure	6	6	Yes, I am more concerned now	Yes, I am more concerned now	30	Male				Some college but no degree			Full-time student						$50,000 to $74,999	No					White		Virginia	Through my employer
4-6 hours a day	Yes	2-5 times a day	6-10 times a day	Not much control	Not very secure	9	<p>Extremely Concerned</p>10	Identity theft			Loss of employment opportunities	Financial loss	Discrimination			Financial loss		No	A lot of control	Somewhat secure	9	9	Yes, I am more concerned now	Yes, I am more concerned now	40		Female			Bachelor’s degree (for example: BA, AB, BS)		Employed part-time (less than 32 hours per week)							$35,000 to $49,999	No					White		Oregon	I do not have health insurance
4-6 hours a day	Yes	A few times a week	2-5 times a day	Not much control	Not very secure	5	5		Embarrassment		Loss of employment opportunities					Embarrassment		Yes	A lot of control	Somewhat secure	7	5	No, I have the same level of concern	No, I have the same level of concern	22	Male				Some college but no degree			Full-time student						$100,000 to $149,999	No					White		Nevada	I purchase my healthcare insurance through the HealthCare Marketplace (US federal government insurance plans)
4-6 hours a day	Yes	A few times a week	2-5 times a day	Not much control	Somewhat secure	3	9	Identity theft								Identity theft		No	Not much control	Somewhat secure	9	7	No, I have the same level of concern	Yes, I am more concerned now	56		Female			Master’s degree (for example: MA, MS, MEng, Med, MSW, MBA)		Employed part-time (less than 32 hours per week)							$50,000 to $74,999	No	American Indian or Alaska Native				White		Indiana	Other (please specify)	Through my husband's employer
7-9 hours a day	Yes	2-5 times a day	2-5 times a day	Not much control	Not very secure	8	8	Identity theft	Embarrassment							Identity theft		Yes	Not much control	Not very secure	9	9	Yes, I am more concerned now	Yes, I am more concerned now	52		Female			High school graduate or GED		Employed part-time (less than 32 hours per week)			Unemployed, seeking work		Unable to work due to disability		$10,000 to $19,999	No					White		New Jersey	I purchase my own private health insurance (outside of employer)
10-12 hours a day	Yes	A few times a month	Once a day	Not much control	Not at all secure	7	7				Loss of employment opportunities	Financial loss				Financial loss		Yes	A lot of control	Somewhat secure	7	7	Yes, I am more concerned now	Yes, I am more concerned now	30	Male				Some college but no degree	Employed full-time (more than or equal to 32 hours per week)								Less than $10,000	No					White		New York	I have Medicaid or other state insurance
7-9 hours a day	Yes	Almost every day	2-5 times a day	Not much control	Somewhat secure	2	2							I am not concerned about any harms				Yes	Not much control	Somewhat secure	Not at all Concerned 1	Not at all Concerned 1	No, I have the same level of concern	No, I have the same level of concern	42		Female			Bachelor’s degree (for example: BA, AB, BS)	Employed full-time (more than or equal to 32 hours per week)								$35,000 to $49,999	No					White		New York	Through my parents or my partner
10-12 hours a day	Yes	A few times a year	Almost every day	Not much control	Not very secure	7	8	Identity theft	Embarrassment			Financial loss				Financial loss		No	Not much control	Not very secure	8	8	Yes, I am more concerned now	Yes, I am more concerned now	24	Male				Some college but no degree					Unemployed, seeking work				$35,000 to $49,999	No		Asian					California	I do not have health insurance
4-6 hours a day	Yes	I never post to social media	Once a day	Not much control	Not very secure	6	6	Identity theft								Identity theft		No	Not much control	Not very secure	4	3	No, I have the same level of concern	No, I have the same level of concern	20		Female			Some college but no degree			Full-time student						$100,000 to $149,999	No					White		California	Through my parents or my partner
4-6 hours a day	Yes	A few times a month	2-5 times a day	No control	Not very secure	<p>Extremely Concerned</p>10	<p>Extremely Concerned</p>10	Identity theft				Financial loss				Identity theft		No	A lot of control	Somewhat secure	Not at all Concerned 1	Not at all Concerned 1	No, I have the same level of concern	No, I have the same level of concern	56		Female			High school graduate or GED		Employed part-time (less than 32 hours per week)							$35,000 to $49,999	No					White		Michigan	Through my parents or my partner
1-3 hours a day	Yes	A few times a week	2-5 times a day	Not much control	Not at all secure	8	7	Identity theft	Embarrassment		Loss of employment opportunities		Discrimination			Embarrassment		No	Not much control	Somewhat secure	9	8	Yes, I am more concerned now	Yes, I am more concerned now	39	Male				Bachelor’s degree (for example: BA, AB, BS)	Employed full-time (more than or equal to 32 hours per week)								$50,000 to $74,999	No					White		California	Through my employer
7-9 hours a day	Yes	A few times a week	Almost every day	Not much control	Not very secure	4	4		Embarrassment							Embarrassment		No	Not much control	Somewhat secure	5	5	No, I have the same level of concern	No, I have the same level of concern	25		Female			Bachelor’s degree (for example: BA, AB, BS)	Employed full-time (more than or equal to 32 hours per week)								$20,000 to $34,999	No					White		Iowa	Through my employer
1-3 hours a day	Yes	A few times a year	2-5 times a day	A lot of control	Not very secure	7	7	Identity theft	Embarrassment		Loss of employment opportunities					Loss of employment opportunities		No	Not much control	Somewhat secure	4	3	No, I have the same level of concern	No, I have the same level of concern	22		Female			Bachelor’s degree (for example: BA, AB, BS)	Employed full-time (more than or equal to 32 hours per week)								$100,000 to $149,999	No					White		New York	Through my parents or my partner
4-6 hours a day	Yes	A few times a year	A few times a week	Not much control	Not very secure	9	9	Identity theft	Embarrassment		Loss of employment opportunities	Financial loss				Identity theft		No	Not much control	Not very secure	7	7	Yes, I am more concerned now	Yes, I am more concerned now	28	Male				Bachelor’s degree (for example: BA, AB, BS)	Employed full-time (more than or equal to 32 hours per week)								$20,000 to $34,999	Yes						Hispanic	California	I purchase my own private health insurance (outside of employer)
10-12 hours a day	Yes	2-5 times a day	6-10 times a day	Not much control	Not very secure	3	4							I am not concerned about any harms				No	Not much control	Somewhat secure	Not at all Concerned 1	Not at all Concerned 1	No, I have the same level of concern	No, I have the same level of concern	39		Female			Bachelor’s degree (for example: BA, AB, BS)		Employed part-time (less than 32 hours per week)							$20,000 to $34,999	No					White		Washington	I have Medicaid or other state insurance
4-6 hours a day	Yes	2-5 times a day	2-5 times a day	A lot of control	Somewhat secure	6	6	Identity theft								Identity theft		No	A lot of control	Not very secure	5	5	No, I have the same level of concern	No, I have the same level of concern	32		Female			Some college but no degree	Employed full-time (more than or equal to 32 hours per week)								$20,000 to $34,999	No		Asian	Black or African American				Kentucky	Through my employer
7-9 hours a day	Yes	A few times a month	More than 10 times a day	Not much control	Not very secure	9	9	Identity theft								Identity theft		No	A lot of control	Somewhat secure	8	8	Yes, I am more concerned now	Yes, I am more concerned now	31	Male				Bachelor’s degree (for example: BA, AB, BS)	Employed full-time (more than or equal to 32 hours per week)								$35,000 to $49,999	No		Asian					New York	Through my employer
10-12 hours a day	Yes	2-5 times a day	2-5 times a day	Not much control	Not very secure	8	8	Identity theft	Embarrassment	Loss of education opportunities	Loss of employment opportunities	Financial loss	Discrimination			Financial loss		Yes	Not much control	Not very secure	8	8	Yes, I am more concerned now	Yes, I am more concerned now	24	Male				Some college but no degree	Employed full-time (more than or equal to 32 hours per week)								$10,000 to $19,999	No					White		Virginia	I do not have health insurance
1-3 hours a day	Yes	A few times a month	A few times a month	Not much control	Somewhat secure	7	8	Identity theft				Financial loss				Identity theft		Yes	Not much control	Somewhat secure	7	6	Yes, I am more concerned now	Yes, I am more concerned now	40	Male				Doctorate or professional degree (for example: MD, JD, PhD, EdD)	Employed full-time (more than or equal to 32 hours per week)								$50,000 to $74,999	Yes					White		Virginia	Through my employer
7-9 hours a day	Yes	A few times a month	2-5 times a day	Not much control	Somewhat secure	7	9	Identity theft			Loss of employment opportunities	Financial loss				Financial loss		No	Not much control	Somewhat secure	7	9	Yes, I am more concerned now	Yes, I am more concerned now	40	Male				Bachelor’s degree (for example: BA, AB, BS)					Unemployed, seeking work				$35,000 to $49,999	No					White		Florida	Through my parents or my partner
4-6 hours a day	Yes	A few times a week	A few times a week	Not much control	Somewhat secure	5	8	Identity theft				Financial loss				Identity theft		No	Not much control	Not very secure	8	8	Yes, I am more concerned now	Yes, I am more concerned now	56		Female			Bachelor’s degree (for example: BA, AB, BS)		Employed part-time (less than 32 hours per week)				Homemaker			$20,000 to $34,999	No					White		California	I purchase my healthcare insurance through the HealthCare Marketplace (US federal government insurance plans)
7-9 hours a day	Yes	A few times a week	More than 10 times a day	Not much control	Not very secure	<p>Extremely Concerned</p>10	<p>Extremely Concerned</p>10	Identity theft	Embarrassment	Loss of education opportunities	Loss of employment opportunities					Loss of employment opportunities		Yes	Not much control	Not at all secure	Extremely Concerned 10	Extremely Concerned 10	Yes, I am more concerned now	Yes, I am more concerned now	31		Female			Master’s degree (for example: MA, MS, MEng, Med, MSW, MBA)	Employed full-time (more than or equal to 32 hours per week)								$75,000 to $99,999	No					White		Pennsylvania	Through my employer
1-3 hours a day	Yes	A few times a month	Almost every day	Not much control	Somewhat secure	4	8	Identity theft	Embarrassment			Financial loss				Identity theft		No	A lot of control	Somewhat secure	4	7	No, I have the same level of concern	No, I have the same level of concern	60	Male				Bachelor’s degree (for example: BA, AB, BS)								Retired	$50,000 to $74,999	No		Asian			White	biracial	Texas	Through my employer
7-9 hours a day	Yes	Almost every day	2-5 times a day	Not much control	Not very secure	<p>Extremely Concerned</p>10	<p>Extremely Concerned</p>10	Identity theft	Embarrassment		Loss of employment opportunities	Financial loss				Identity theft		No	A lot of control	Somewhat secure	Extremely Concerned 10	Extremely Concerned 10	No, I have the same level of concern	No, I have the same level of concern	47	Male				Bachelor’s degree (for example: BA, AB, BS)	Employed full-time (more than or equal to 32 hours per week)								$100,000 to $149,999	Yes					White		California	Through my employer
4-6 hours a day	Yes	A few times a month	6-10 times a day	Not much control	Not very secure	<p>Extremely Concerned</p>10	<p>Extremely Concerned</p>10	Identity theft	Embarrassment							Identity theft		No	Not much control	Not very secure	Extremely Concerned 10	Extremely Concerned 10	Yes, I am more concerned now	No, I have the same level of concern	36		Female			Some high school (grades 9-12)						Homemaker			$20,000 to $34,999	Yes						latin	California	Through my parents or my partner
4-6 hours a day	Yes	A few times a week	6-10 times a day	Not much control	Not very secure	4	4	Identity theft								Identity theft		No	No control	Somewhat secure	9	9	Yes, I am more concerned now	Yes, I am more concerned now	40		Female			Bachelor’s degree (for example: BA, AB, BS)		Employed part-time (less than 32 hours per week)		Part-time student		Homemaker			$75,000 to $99,999	Yes					White		Texas	Other (please specify)	Husband's employer
4-6 hours a day	Yes	A few times a week	2-5 times a day	Not much control	Not very secure	<p>Extremely Concerned</p>10	<p>Extremely Concerned</p>10	Identity theft	Embarrassment		Loss of employment opportunities	Financial loss				Identity theft		No	Not much control	Not very secure	9	Extremely Concerned 10	Yes, I am more concerned now	Yes, I am more concerned now	38	Male				Some college but no degree	Employed full-time (more than or equal to 32 hours per week)								$20,000 to $34,999	No					White		Florida	I purchase my healthcare insurance through the HealthCare Marketplace (US federal government insurance plans)
7-9 hours a day	Yes	A few times a month	A few times a week	Not much control	Not very secure	5	5		Embarrassment		Loss of employment opportunities					Embarrassment		Yes	Not much control	Not very secure	6	6	No, I have the same level of concern	No, I have the same level of concern	28	Male				Bachelor’s degree (for example: BA, AB, BS)	Employed full-time (more than or equal to 32 hours per week)								$35,000 to $49,999	No					White		Virginia	Through my employer
7-9 hours a day	Yes	A few times a month	A few times a week	No control	Not very secure	7	<p>Extremely Concerned</p>10	Identity theft			Loss of employment opportunities		Discrimination			Discrimination		No	A lot of control	Somewhat secure	7	7	Yes, I am more concerned now	Yes, I am more concerned now	22		Female			Bachelor’s degree (for example: BA, AB, BS)					Unemployed, seeking work				$35,000 to $49,999	Yes						Hispanic not Latino	South Carolina	Through my parents or my partner
10-12 hours a day	Yes	A few times a month	2-5 times a day	A lot of control	Somewhat secure	8	8	Identity theft	Embarrassment		Loss of employment opportunities		Discrimination			Identity theft		No	Complete control	Somewhat secure	8	8	Yes, I am more concerned now	Yes, I am more concerned now	22	Male				Some college but no degree					Unemployed, seeking work				Less than $10,000	No			Black or African American				New York	I purchase my healthcare insurance through the HealthCare Marketplace (US federal government insurance plans)
1-3 hours a day	Yes	A few times a month	Once a day	Not much control	Somewhat secure	8	9	Identity theft	Embarrassment		Loss of employment opportunities					Identity theft		No	A lot of control	Somewhat secure	8	9	No, I have the same level of concern	Yes, I am more concerned now	39	Male				Some college but no degree		Employed part-time (less than 32 hours per week)							$35,000 to $49,999	No					White		Kansas	Through my parents or my partner
1-3 hours a day	Yes	A few times a month	A few times a month	Not much control	Not at all secure	5	4	Identity theft								Identity theft		Yes	A lot of control	Somewhat secure	8	7	Yes, I am less concerned now	Yes, I am less concerned now	24	Male				Some college but no degree		Employed part-time (less than 32 hours per week)		Part-time student					$35,000 to $49,999	No			Black or African American				Nevada	I purchase my healthcare insurance through the HealthCare Marketplace (US federal government insurance plans)
4-6 hours a day	Yes	A few times a year	2-5 times a day	Not much control	Not very secure	9	8	Identity theft			Loss of employment opportunities		Discrimination			Identity theft		No	A lot of control	Somewhat secure	7	9	Yes, I am more concerned now	Yes, I am more concerned now	29	Male				Bachelor’s degree (for example: BA, AB, BS)	Employed full-time (more than or equal to 32 hours per week)								$20,000 to $34,999	No					White		Tennessee	I purchase my own private health insurance (outside of employer)
1-3 hours a day	Yes	A few times a week	Almost every day	Not much control	Not very secure	8	9	Identity theft	Embarrassment							Identity theft		Yes	Not much control	Not very secure	7	8	Yes, I am more concerned now	Yes, I am more concerned now	57		Female			Bachelor’s degree (for example: BA, AB, BS)								Retired	$75,000 to $99,999	No					White		Kentucky	Through my parents or my partner
1-3 hours a day	Yes	A few times a month	A few times a month	Not much control	Not very secure	5	6		Embarrassment							Financial loss		No	Not much control	Not very secure	5	5	Yes, I am less concerned now	Yes, I am less concerned now	29	Male				Bachelor’s degree (for example: BA, AB, BS)	Employed full-time (more than or equal to 32 hours per week)								$20,000 to $34,999	No					White		Iowa	Through my employer
13+ hours a day	Yes	Almost every day	2-5 times a day	A lot of control	Somewhat secure	9	<p>Extremely Concerned</p>10	Identity theft			Loss of employment opportunities	Financial loss				Identity theft		Yes	A lot of control	Very secure	9	9	Yes, I am more concerned now	Yes, I am more concerned now	30		Female			Bachelor’s degree (for example: BA, AB, BS)	Employed full-time (more than or equal to 32 hours per week)								$20,000 to $34,999	No					White		Colorado	Through my employer
1-3 hours a day	Yes	Once a day	2-5 times a day	Complete control	Not at all secure	<p>Extremely Concerned</p>10	<p>Extremely Concerned</p>10	Identity theft				Financial loss				Identity theft		No	Not much control	Not at all secure	Extremely Concerned 10	Extremely Concerned 10	Yes, I am more concerned now	Yes, I am more concerned now	53		Female			Master’s degree (for example: MA, MS, MEng, Med, MSW, MBA)								Retired	$10,000 to $19,999	No					White		Wyoming	I purchase my own private health insurance (outside of employer)
4-6 hours a day	Yes	A few times a year	A few times a week	Not much control	Not very secure	9	9	Identity theft	Embarrassment		Loss of employment opportunities	Financial loss				Identity theft		No	Not much control	Not very secure	9	9	Yes, I am more concerned now	Yes, I am more concerned now	68	Male				Some college but no degree								Retired	$35,000 to $49,999	No					White		North Carolina	I have Medicaid or other state insurance
4-6 hours a day	Yes	A few times a week	2-5 times a day	Not much control	Somewhat secure	9	9	Identity theft	Embarrassment			Financial loss				Embarrassment		No	Not much control	Somewhat secure	9	9	Yes, I am more concerned now	Yes, I am more concerned now	39		Female			Some college but no degree	Employed full-time (more than or equal to 32 hours per week)								$10,000 to $19,999	No					White		Louisiana	I have Medicaid or other state insurance
4-6 hours a day	Yes	A few times a month	More than 10 times a day	A lot of control	Somewhat secure	4	7	Identity theft	Embarrassment	Loss of education opportunities	Loss of employment opportunities					Identity theft		No	Not much control	Somewhat secure	Extremely Concerned 10	9	No, I have the same level of concern	No, I have the same level of concern	19	Male				Post high school training other than college or associate’s degree (for example: vocational or technical program)			Full-time student						$50,000 to $74,999	Yes						Hispanic	Texas	Through my parents or my partner
4-6 hours a day	Yes	Once a day	2-5 times a day	A lot of control	Somewhat secure	6	6	Identity theft								Identity theft		No	A lot of control	Somewhat secure	5	6	No, I have the same level of concern	Yes, I am more concerned now	57		Female			Bachelor’s degree (for example: BA, AB, BS)							Unable to work due to disability		$10,000 to $19,999	No					White		Michigan	I have Medicare
7-9 hours a day	Yes	A few times a week	2-5 times a day	A lot of control	Somewhat secure	6	7	Identity theft								Identity theft		Yes	Not much control	Somewhat secure	6	6	No, I have the same level of concern	No, I have the same level of concern	31	Male				Bachelor’s degree (for example: BA, AB, BS)	Employed full-time (more than or equal to 32 hours per week)								$75,000 to $99,999	No		Asian					Hawaii	Through my employer
10-12 hours a day	Yes	A few times a month	More than 10 times a day	Not much control	Not very secure	6	6							I am not concerned about any harms				No	A lot of control	Somewhat secure	5	5	Yes, I am more concerned now	Yes, I am more concerned now	44	Male				Master’s degree (for example: MA, MS, MEng, Med, MSW, MBA)	Employed full-time (more than or equal to 32 hours per week)								$100,000 to $149,999	No	American Indian or Alaska Native	Asian					Pennsylvania	Through my employer
7-9 hours a day	Yes	A few times a week	Almost every day	A lot of control	Somewhat secure	5	6		Embarrassment		Loss of employment opportunities					Loss of employment opportunities		Yes	Not much control	Very secure	6	5	Yes, I am less concerned now	Yes, I am less concerned now	37	Male				Master’s degree (for example: MA, MS, MEng, Med, MSW, MBA)		Employed part-time (less than 32 hours per week)							$75,000 to $99,999	No					White		Ohio	I purchase my healthcare insurance through the HealthCare Marketplace (US federal government insurance plans)
1-3 hours a day	Yes	A few times a week	2-5 times a day	A lot of control	Somewhat secure	8	8		Embarrassment							Embarrassment		Yes	Not much control	Somewhat secure	8	8	Yes, I am more concerned now	Yes, I am more concerned now	34		Female			Bachelor’s degree (for example: BA, AB, BS)	Employed full-time (more than or equal to 32 hours per week)								$20,000 to $34,999	No			Black or African American				Kansas	Through my employer
4-6 hours a day	Yes	A few times a month	6-10 times a day	A lot of control	Not very secure	8	3	Identity theft	Embarrassment		Loss of employment opportunities					Loss of employment opportunities		No	A lot of control	Somewhat secure	8	3	Yes, I am more concerned now	Yes, I am more concerned now	29	Male				Bachelor’s degree (for example: BA, AB, BS)	Employed full-time (more than or equal to 32 hours per week)								$100,000 to $149,999	No		Asian					California	Through my employer
7-9 hours a day	Yes	A few times a month	6-10 times a day	Not much control	Not very secure	4	7	Identity theft				Financial loss				Financial loss		Yes	Not much control	Somewhat secure	7	9	No, I have the same level of concern	No, I have the same level of concern	26	Male				Some college but no degree						Homemaker			$35,000 to $49,999	No	American Indian or Alaska Native						New York	I have Medicaid or other state insurance
4-6 hours a day	No			Not much control	Somewhat secure	7	9	Identity theft										No	Not much control	Not very secure	8	Extremely Concerned 10	Yes, I am more concerned now	Yes, I am more concerned now	31	Male				Some college but no degree		Employed part-time (less than 32 hours per week)							$75,000 to $99,999	No					White		Arkansas	I do not have health insurance
1-3 hours a day	Yes	A few times a month	2-5 times a day	A lot of control	Not very secure	6	4		Embarrassment				Discrimination			Embarrassment		No	Not much control	Somewhat secure	Extremely Concerned 10	Extremely Concerned 10	No, I have the same level of concern	No, I have the same level of concern	63	Male				Some college but no degree								Retired	$10,000 to $19,999	No					White		North Carolina	I have Medicare
4-6 hours a day	Yes	Almost every day	2-5 times a day	Not much control	Not very secure	8	9	Identity theft	Embarrassment	Loss of education opportunities	Loss of employment opportunities					Identity theft		Yes	Not much control	Not very secure	7	6	No, I have the same level of concern	No, I have the same level of concern	22	Male				Bachelor’s degree (for example: BA, AB, BS)	Employed full-time (more than or equal to 32 hours per week)								$35,000 to $49,999	No					White		Illinois	Through my parents or my partner
1-3 hours a day	Yes	A few times a year	Almost every day	No control	Not at all secure	9	9	Identity theft	Embarrassment	Loss of education opportunities	Loss of employment opportunities	Financial loss	Discrimination			Identity theft		Yes	Not much control	Not very secure	8	9	Yes, I am more concerned now	Yes, I am more concerned now	39		Female			Bachelor’s degree (for example: BA, AB, BS)					Unemployed, seeking work				$10,000 to $19,999	No					White		Colorado	I have Medicaid or other state insurance
7-9 hours a day	Yes	Once a day	2-5 times a day	Not much control	Not very secure	3	3	Identity theft	Embarrassment		Loss of employment opportunities	Financial loss				Identity theft		Yes	No control	Not very secure	Extremely Concerned 10	Extremely Concerned 10	Yes, I am more concerned now	Yes, I am more concerned now	27	Male				Bachelor’s degree (for example: BA, AB, BS)	Employed full-time (more than or equal to 32 hours per week)								$150,000 or more	No					White		California	Through my employer
1-3 hours a day	No			Not much control	Not at all secure	9	<p>Extremely Concerned</p>10	Identity theft	Embarrassment		Loss of employment opportunities	Financial loss				Financial loss		Yes	No control	Not at all secure	7	7	Yes, I am more concerned now	Yes, I am more concerned now	28	Male				Some college but no degree	Employed full-time (more than or equal to 32 hours per week)								$75,000 to $99,999	No					White		Arizona	Through my employer
7-9 hours a day	Yes	2-5 times a day	2-5 times a day	Not much control	Somewhat secure	6	6		Embarrassment							Embarrassment		No	Not much control	Not very secure	6	5	Yes, I am less concerned now	Yes, I am more concerned now	28	Male				Bachelor’s degree (for example: BA, AB, BS)	Employed full-time (more than or equal to 32 hours per week)								$10,000 to $19,999	No					White		Kansas	I purchase my own private health insurance (outside of employer)
1-3 hours a day	Yes	A few times a month	2-5 times a day	A lot of control	Somewhat secure	2	<p>Not at all Concerned</p>1							I am not concerned about any harms				No	A lot of control	Somewhat secure	4	3	No, I have the same level of concern	No, I have the same level of concern	28	Male				Bachelor’s degree (for example: BA, AB, BS)				Part-time student					$100,000 to $149,999	No					White		Georgia	Through my parents or my partner
4-6 hours a day	Yes	Almost every day	Once a day	A lot of control	Not very secure	8	8		Embarrassment				Discrimination			Discrimination		No	A lot of control	Not at all secure	9	9	Yes, I am more concerned now	Yes, I am more concerned now	39		Female			Post high school training other than college or associate’s degree (for example: vocational or technical program)		Employed part-time (less than 32 hours per week)							Less than $10,000	No	American Indian or Alaska Native				White		Tennessee	I do not have health insurance
4-6 hours a day	Yes	Once a day	2-5 times a day	Not much control	Not very secure	7	7	Identity theft	Embarrassment	Loss of education opportunities	Loss of employment opportunities		Discrimination			Identity theft		Yes	Not much control	Not very secure	8	7	Yes, I am more concerned now	Yes, I am more concerned now	45	Male				Bachelor’s degree (for example: BA, AB, BS)	Employed full-time (more than or equal to 32 hours per week)								$35,000 to $49,999	No					White		New York	Through my employer
1-3 hours a day	Yes	A few times a week	2-5 times a day	A lot of control	Somewhat secure	5	5	Identity theft	Embarrassment				Discrimination			Identity theft		No	A lot of control	Somewhat secure	Not at all Concerned 1	Not at all Concerned 1	No, I have the same level of concern	No, I have the same level of concern	38		Female			High school graduate or GED		Employed part-time (less than 32 hours per week)							$50,000 to $74,999	No					White		Tennessee	Through my employer
7-9 hours a day	Yes	Almost every day	6-10 times a day	Not much control	Somewhat secure	6	7		Embarrassment							Embarrassment		Yes	Not much control	Not very secure	7	7	Yes, I am more concerned now	Yes, I am more concerned now	42		Female			Some college but no degree	Employed full-time (more than or equal to 32 hours per week)								$10,000 to $19,999	No					White		Louisiana	I have Medicaid or other state insurance
4-6 hours a day	Yes	A few times a month	Almost every day	Not much control	Not at all secure	7	7		Embarrassment		Loss of employment opportunities		Discrimination			Loss of employment opportunities		No	Complete control	Somewhat secure	2	2	Yes, I am more concerned now	Yes, I am more concerned now	19	Male				Some college but no degree			Full-time student						$75,000 to $99,999	No					White		South Carolina	Through my parents or my partner
4-6 hours a day	Yes	2-5 times a day	6-10 times a day	A lot of control	Somewhat secure	7	9	Identity theft	Embarrassment	Loss of education opportunities	Loss of employment opportunities	Financial loss	Discrimination			Identity theft		No	Not much control	Somewhat secure	Extremely Concerned 10	Extremely Concerned 10	Yes, I am more concerned now	Yes, I am more concerned now	28		Female			Master’s degree (for example: MA, MS, MEng, Med, MSW, MBA)	Employed full-time (more than or equal to 32 hours per week)								$50,000 to $74,999	Yes			Black or African American		White		Pennsylvania	Through my employer
4-6 hours a day	Yes	A few times a week	6-10 times a day	Not much control	Somewhat secure	4	4	Identity theft								Identity theft		Yes	Complete control	Very secure	Not at all Concerned 1	Not at all Concerned 1	No, I have the same level of concern	No, I have the same level of concern	40		Female			Bachelor’s degree (for example: BA, AB, BS)	Employed full-time (more than or equal to 32 hours per week)								$75,000 to $99,999	No					White		Mississippi	Through my employer
1-3 hours a day	Yes	Almost every day	2-5 times a day	A lot of control	Somewhat secure	6	6	Identity theft								Identity theft		No	Not much control	Somewhat secure	8	8	Yes, I am more concerned now	Yes, I am more concerned now	46	Male				Bachelor’s degree (for example: BA, AB, BS)	Employed full-time (more than or equal to 32 hours per week)								$75,000 to $99,999	No					White		Michigan	Through my employer
7-9 hours a day	Yes	A few times a week	Almost every day	A lot of control	Not very secure	7	7							I am not concerned about any harms				Yes	Not much control	Somewhat secure	6	6	No, I have the same level of concern	No, I have the same level of concern	36	Male				Some college but no degree	Employed full-time (more than or equal to 32 hours per week)								$50,000 to $74,999	No					White		Ohio	Through my employer
4-6 hours a day	Yes	Once a day	2-5 times a day	Not much control	Not very secure	9	9	Identity theft				Financial loss				Identity theft		No	No control	Not at all secure	9	9	Yes, I am more concerned now	Yes, I am more concerned now	42	Male				Bachelor’s degree (for example: BA, AB, BS)	Employed full-time (more than or equal to 32 hours per week)								$50,000 to $74,999	Yes					White		Florida	Through my employer
4-6 hours a day	Yes	A few times a month	A few times a month	Not much control	Not very secure	8	7	Identity theft		Loss of education opportunities		Financial loss				Financial loss		No	A lot of control	Somewhat secure	Extremely Concerned 10	9	No, I have the same level of concern	No, I have the same level of concern	41		Female			Master’s degree (for example: MA, MS, MEng, Med, MSW, MBA)				Part-time student					$10,000 to $19,999	No		Asian					Pennsylvania	I do not have health insurance
1-3 hours a day	Yes	A few times a month	A few times a week	Not much control	Somewhat secure	7	8	Identity theft				Financial loss				Identity theft		No	A lot of control	Somewhat secure	6	7	No, I have the same level of concern	Yes, I am more concerned now	24	Male				Bachelor’s degree (for example: BA, AB, BS)	Employed full-time (more than or equal to 32 hours per week)								$20,000 to $34,999	No					White		Colorado	Through my employer
4-6 hours a day	Yes	A few times a week	A few times a week	No control	Not at all secure	9	9						Discrimination			Discrimination		Yes	Not much control	Not very secure	5	5	Yes, I am less concerned now	Yes, I am less concerned now	34	Male				Master’s degree (for example: MA, MS, MEng, Med, MSW, MBA)						Homemaker			$75,000 to $99,999	No					White		Colorado	Through my parents or my partner
4-6 hours a day	Yes	2-5 times a day	2-5 times a day	Not much control	Somewhat secure	5	5	Identity theft								Identity theft		No	Not much control	Somewhat secure	5	5	No, I have the same level of concern	No, I have the same level of concern	47		Female			High school graduate or GED							Unable to work due to disability		$50,000 to $74,999	No					White		Pennsylvania	Other (please specify)	through spouses employer
10-12 hours a day	Yes	A few times a week	Almost every day	A lot of control	Somewhat secure	6	9	Identity theft								Identity theft		No	A lot of control	Somewhat secure	6	7	No, I have the same level of concern	No, I have the same level of concern	36		Female			Post high school training other than college or associate’s degree (for example: vocational or technical program)	Employed full-time (more than or equal to 32 hours per week)								$50,000 to $74,999	No					White		New Jersey	I have Medicaid or other state insurance
4-6 hours a day	Yes	2-5 times a day	6-10 times a day	A lot of control	Somewhat secure	7	9	Identity theft			Loss of employment opportunities	Financial loss				Identity theft		No	Not much control	Somewhat secure	9	Extremely Concerned 10	No, I have the same level of concern	Yes, I am more concerned now	48	Male				High school graduate or GED					Unemployed, seeking work				Less than $10,000	Yes					White		California	I have Medicaid or other state insurance
7-9 hours a day	Yes	2-5 times a day	6-10 times a day	Complete control	Somewhat secure	5	6							I am not concerned about any harms	n			Yes	Complete control	Somewhat secure	5	6	No, I have the same level of concern	No, I have the same level of concern	41	Male				Bachelor’s degree (for example: BA, AB, BS)	Employed full-time (more than or equal to 32 hours per week)								$35,000 to $49,999	No					White		Pennsylvania	Through my employer
7-9 hours a day	Yes	A few times a week	Once a day	A lot of control	Somewhat secure	8	8		Embarrassment							Embarrassment		No	Not much control	Somewhat secure	6	6	No, I have the same level of concern	No, I have the same level of concern	50		Female			High school graduate or GED		Employed part-time (less than 32 hours per week)							$35,000 to $49,999	No					White		Missouri	I purchase my healthcare insurance through the HealthCare Marketplace (US federal government insurance plans)
1-3 hours a day	Yes	A few times a month	2-5 times a day	Not much control	Somewhat secure	6	6	Identity theft			Loss of employment opportunities	Financial loss				Identity theft		No	Not much control	Not very secure	6	6	No, I have the same level of concern	No, I have the same level of concern	29		Female			High school graduate or GED		Employed part-time (less than 32 hours per week)							$35,000 to $49,999	No					White		New Jersey	Through my employer
1-3 hours a day	Yes	A few times a month	Almost every day	Not much control	Not very secure	7	5	Identity theft	Embarrassment							Embarrassment		No	Not much control	Not very secure	7	6	Yes, I am more concerned now	Yes, I am more concerned now	38		Female			Master’s degree (for example: MA, MS, MEng, Med, MSW, MBA)	Employed full-time (more than or equal to 32 hours per week)								$20,000 to $34,999	No					White		Rhode Island	I have Medicaid or other state insurance
10-12 hours a day	Yes	A few times a week	More than 10 times a day	A lot of control	Somewhat secure	3	4	Identity theft	Embarrassment							Identity theft		No	Complete control	Very secure	Not at all Concerned 1	Not at all Concerned 1	No, I have the same level of concern	No, I have the same level of concern	26	Male				High school graduate or GED					Unemployed, seeking work				$20,000 to $34,999	No					White		Michigan	I have Medicaid or other state insurance
13+ hours a day	Yes	6-10 times a day	More than 10 times a day	A lot of control	Somewhat secure	2	2							I am not concerned about any harms				Yes	Not much control	Not at all secure	3	3	No, I have the same level of concern	Yes, I am less concerned now	30	Male				Some college but no degree	Employed full-time (more than or equal to 32 hours per week)								$100,000 to $149,999	No					White		New York	Through my employer
13+ hours a day	No			A lot of control	Somewhat secure	<p>Not at all Concerned</p>1	<p>Not at all Concerned</p>1							I am not concerned about any harms				No	A lot of control	Somewhat secure	Not at all Concerned 1	Not at all Concerned 1	No, I have the same level of concern	No, I have the same level of concern	27		Female			High school graduate or GED							Unable to work due to disability		$20,000 to $34,999	No					White		Indiana	I do not have health insurance
4-6 hours a day	Yes	A few times a month	Once a day	Not much control	Not very secure	8	9	Identity theft	Embarrassment			Financial loss				Identity theft		Yes	Not much control	Not very secure	8	8	Yes, I am more concerned now	Yes, I am more concerned now	50		Female			Some college but no degree					Unemployed, seeking work				$10,000 to $19,999	No					White		Alabama	I do not have health insurance
4-6 hours a day	Yes	A few times a month	2-5 times a day	Not much control	Not very secure	7	7		Embarrassment									No	Not much control	Not very secure	7	7	Yes, I am more concerned now	Yes, I am more concerned now	32	Male				Some college but no degree	Employed full-time (more than or equal to 32 hours per week)								$20,000 to $34,999	No					White		Nevada	I have Medicaid or other state insurance
13+ hours a day	Yes	A few times a month	More than 10 times a day	Not much control	Not very secure	6	6		Embarrassment							Embarrassment		No	A lot of control	Somewhat secure	5	5	Yes, I am more concerned now	Yes, I am more concerned now	41	Male				High school graduate or GED							Unable to work due to disability		$20,000 to $34,999	No					White		Pennsylvania	I have Medicaid or other state insurance
1-3 hours a day	Yes	A few times a month	Once a day	Not much control	Not very secure	5	5	Identity theft	Embarrassment							Identity theft		Yes	A lot of control	Not very secure	6	6	Yes, I am more concerned now	Yes, I am more concerned now	36		Female			Bachelor’s degree (for example: BA, AB, BS)		Employed part-time (less than 32 hours per week)							$100,000 to $149,999	No					White		California	Through my employer
4-6 hours a day	Yes	A few times a year	A few times a month	No control	Somewhat secure	<p>Extremely Concerned</p>10	<p>Extremely Concerned</p>10	Identity theft	Embarrassment			Financial loss				Identity theft		No	A lot of control	Very secure	Extremely Concerned 10	Extremely Concerned 10	Yes, I am more concerned now	Yes, I am more concerned now	40		Female			Bachelor’s degree (for example: BA, AB, BS)						Homemaker			$75,000 to $99,999	No					White		Wisconsin	Through my parents or my partner
4-6 hours a day	Yes	A few times a month	2-5 times a day	Not much control	Not very secure	6	<p>Extremely Concerned</p>10	Identity theft				Financial loss				Identity theft		Yes	Not much control	Somewhat secure	6	8	Yes, I am more concerned now	Yes, I am more concerned now	34		Female			Doctorate or professional degree (for example: MD, JD, PhD, EdD)					Unemployed, seeking work				$20,000 to $34,999	No					White		North Carolina	I purchase my healthcare insurance through the HealthCare Marketplace (US federal government insurance plans)
1-3 hours a day	Yes	A few times a week	A few times a week	Not much control	Not very secure	7	<p>Extremely Concerned</p>10	Identity theft	Embarrassment	Loss of education opportunities	Loss of employment opportunities	Financial loss	Discrimination			Identity theft		No	A lot of control	Somewhat secure	7	Extremely Concerned 10	Yes, I am more concerned now	Yes, I am more concerned now	35	Male				Post high school training other than college or associate’s degree (for example: vocational or technical program)	Employed full-time (more than or equal to 32 hours per week)								$20,000 to $34,999	No					White		Arizona	I have Medicaid or other state insurance
7-9 hours a day	Yes	6-10 times a day	6-10 times a day	A lot of control	Somewhat secure	5	9	Identity theft				Financial loss				Identity theft		Yes	A lot of control	Somewhat secure	7	9	Yes, I am more concerned now	Yes, I am more concerned now	43	Male				High school graduate or GED							Unable to work due to disability		$35,000 to $49,999	No					White		Idaho	I have Medicare
7-9 hours a day	Yes	A few times a year	A few times a week	Not much control	Somewhat secure	9	9	Identity theft	Embarrassment		Loss of employment opportunities	Financial loss	Discrimination			Financial loss		No	A lot of control	Somewhat secure	9	9	Yes, I am more concerned now	Yes, I am more concerned now	44	Male				Master’s degree (for example: MA, MS, MEng, Med, MSW, MBA)	Employed full-time (more than or equal to 32 hours per week)								$100,000 to $149,999	No					White		South Carolina	Through my employer
1-3 hours a day	Yes	A few times a month	Once a day	Complete control	Somewhat secure	<p>Not at all Concerned</p>1	2	Identity theft			Loss of employment opportunities	Financial loss				Identity theft		Yes	No control	Somewhat secure	7	9	Yes, I am more concerned now	Yes, I am more concerned now	34	Male				Bachelor’s degree (for example: BA, AB, BS)	Employed full-time (more than or equal to 32 hours per week)								$100,000 to $149,999	No					White		Ohio	Through my employer
4-6 hours a day	Yes	A few times a week	2-5 times a day	Not much control	Not very secure	6	6	Identity theft	Embarrassment		Loss of employment opportunities					Identity theft		No	Not much control	Somewhat secure	6	6	Yes, I am less concerned now	Yes, I am less concerned now	49		Female			Bachelor’s degree (for example: BA, AB, BS)	Employed full-time (more than or equal to 32 hours per week)								$20,000 to $34,999	No					White		Virginia	I do not have health insurance
1-3 hours a day	Yes	Almost every day	2-5 times a day	A lot of control	Somewhat secure	6	8	Identity theft								Identity theft		No	A lot of control	Somewhat secure	5	5	Yes, I am more concerned now	Yes, I am more concerned now	39		Female			Master’s degree (for example: MA, MS, MEng, Med, MSW, MBA)	Employed full-time (more than or equal to 32 hours per week)								$100,000 to $149,999	No		Asian					Pennsylvania	Through my parents or my partner
7-9 hours a day	Yes	A few times a month	2-5 times a day	A lot of control	Somewhat secure	4	7	Identity theft				Financial loss				Identity theft		No	Not much control	Somewhat secure	4	7	Yes, I am more concerned now	Yes, I am more concerned now	48	Male				Some college but no degree	Employed full-time (more than or equal to 32 hours per week)								$75,000 to $99,999	No					White		Florida	I do not have health insurance
4-6 hours a day	Yes	A few times a week	More than 10 times a day	Not much control	Not very secure	7	8		Embarrassment	Loss of education opportunities	Loss of employment opportunities					Embarrassment		No	A lot of control	Very secure	4	5	No, I have the same level of concern	No, I have the same level of concern	22	Male				Some college but no degree	Employed full-time (more than or equal to 32 hours per week)		Full-time student						$10,000 to $19,999	No					White		Texas	Through my parents or my partner
13+ hours a day	Yes	A few times a week	More than 10 times a day	Not much control	Not very secure	9	9	Identity theft		Loss of education opportunities	Loss of employment opportunities	Financial loss	Discrimination			Identity theft		No	Not much control	Not very secure	9	9	Yes, I am more concerned now	Yes, I am more concerned now	38	Male				Bachelor’s degree (for example: BA, AB, BS)	Employed full-time (more than or equal to 32 hours per week)								$20,000 to $34,999	No					White		Michigan	I purchase my healthcare insurance through the HealthCare Marketplace (US federal government insurance plans)
13+ hours a day	Yes	More than 10 times a day	More than 10 times a day	Not much control	Somewhat secure	8	6							I am not concerned about any harms				Yes	Not much control	Not very secure	7	5	Yes, I am less concerned now	Yes, I am less concerned now	29	Male				Post high school training other than college or associate’s degree (for example: vocational or technical program)		Employed part-time (less than 32 hours per week)	Full-time student						$20,000 to $34,999	No			Black or African American				Michigan	I purchase my healthcare insurance through the HealthCare Marketplace (US federal government insurance plans)
4-6 hours a day	No			Not much control	Not very secure	8	8		Embarrassment		Loss of employment opportunities					Embarrassment		No	A lot of control	Somewhat secure	7	6	Yes, I am more concerned now	Yes, I am more concerned now	29	Male				Bachelor’s degree (for example: BA, AB, BS)		Employed part-time (less than 32 hours per week)							$10,000 to $19,999	No					White		Florida	I purchase my healthcare insurance through the HealthCare Marketplace (US federal government insurance plans)
7-9 hours a day	Yes	2-5 times a day	More than 10 times a day	A lot of control	Somewhat secure	7	9	Identity theft	Embarrassment							Identity theft		No	A lot of control	Not very secure	8	Extremely Concerned 10	Yes, I am more concerned now	Yes, I am more concerned now	32	Male				Bachelor’s degree (for example: BA, AB, BS)		Employed part-time (less than 32 hours per week)							$20,000 to $34,999	No					White		West Virginia	I do not have health insurance
4-6 hours a day	Yes	A few times a month	2-5 times a day	No control	Not at all secure	8	8	Identity theft								Identity theft		No	No control	Not at all secure	8	8	Yes, I am more concerned now	Yes, I am more concerned now	34		Female			Some college but no degree						Homemaker			$50,000 to $74,999	No					White		Oklahoma	I do not have health insurance
13+ hours a day	Yes	A few times a week	Almost every day	A lot of control	Somewhat secure	<p>Not at all Concerned</p>1	<p>Not at all Concerned</p>1							I am not concerned about any harms				No	A lot of control	Somewhat secure	Not at all Concerned 1	Not at all Concerned 1	No, I have the same level of concern	No, I have the same level of concern	28	Male				Some college but no degree	Employed full-time (more than or equal to 32 hours per week)								$100,000 to $149,999	No		Asian					Florida	I do not have health insurance
4-6 hours a day	Yes	A few times a year	Almost every day	A lot of control	Not at all secure	9	8	Identity theft	Embarrassment		Loss of employment opportunities	Financial loss				Financial loss		Yes	Not much control	Somewhat secure	6	5	Yes, I am more concerned now	Yes, I am more concerned now	31		Female			Master’s degree (for example: MA, MS, MEng, Med, MSW, MBA)	Employed full-time (more than or equal to 32 hours per week)								$75,000 to $99,999	No					White		California	Through my employer
4-6 hours a day	Yes	A few times a week	6-10 times a day	Not much control	Somewhat secure	6	8	Identity theft				Financial loss				Identity theft		No	A lot of control	Somewhat secure	6	7	No, I have the same level of concern	No, I have the same level of concern	46	Male				Post high school training other than college or associate’s degree (for example: vocational or technical program)		Employed part-time (less than 32 hours per week)							$35,000 to $49,999	No					White		Pennsylvania	Through my parents or my partner
10-12 hours a day	Yes	A few times a week	Almost every day	A lot of control	Somewhat secure	2	2							I am not concerned about any harms				Yes	Complete control	Very secure	2	2	No, I have the same level of concern	No, I have the same level of concern	26	Male				Some college but no degree			Full-time student						$20,000 to $34,999	No					White		Nevada	I have Medicaid or other state insurance
4-6 hours a day	Yes	Almost every day	2-5 times a day	Not much control	Somewhat secure	3	8	Identity theft	Embarrassment		Loss of employment opportunities	Financial loss				Financial loss		No	Not much control	Somewhat secure	6	6	No, I have the same level of concern	No, I have the same level of concern	27		Female			Bachelor’s degree (for example: BA, AB, BS)						Homemaker			$35,000 to $49,999	No					White		Massachusetts	Through my parents or my partner
1-3 hours a day	Yes	A few times a week	2-5 times a day	A lot of control	Somewhat secure	4	5							I am not concerned about any harms				No	Not much control	Not very secure	6	7	Yes, I am more concerned now	Yes, I am more concerned now	33	Male				Bachelor’s degree (for example: BA, AB, BS)	Employed full-time (more than or equal to 32 hours per week)								$75,000 to $99,999	No					White		Pennsylvania	Through my employer
4-6 hours a day	Yes	A few times a year	A few times a week	Not much control	Not very secure	3	3	Identity theft							Physical Violence	Identity theft		No	Not much control	Not very secure	8	8	Yes, I am more concerned now	Yes, I am more concerned now	32	Male				Some college but no degree		Employed part-time (less than 32 hours per week)							$20,000 to $34,999	No					White		Massachusetts	I do not have health insurance
10-12 hours a day	Yes	A few times a week	More than 10 times a day	Not much control	Not at all secure	8	9	Identity theft	Embarrassment		Loss of employment opportunities	Financial loss				Identity theft		Yes	Not much control	Not very secure	9	9	Yes, I am more concerned now	Yes, I am more concerned now	24	Male				Some college but no degree	Employed full-time (more than or equal to 32 hours per week)								$50,000 to $74,999	No					White		Ohio	Through my employer
4-6 hours a day	Yes	A few times a month	2-5 times a day	Not much control	Not very secure	5	6					Financial loss						No	Not much control	Not at all secure	6	7	Yes, I am more concerned now	Yes, I am more concerned now	42	Male				Bachelor’s degree (for example: BA, AB, BS)	Employed full-time (more than or equal to 32 hours per week)								$100,000 to $149,999	No					White		North Carolina	Through my employer
1-3 hours a day	Yes	A few times a month	2-5 times a day	A lot of control	Not very secure	4	8		Embarrassment							Embarrassment		No	A lot of control	Somewhat secure	6	6	Yes, I am more concerned now	Yes, I am more concerned now	34	Male				Some college but no degree	Employed full-time (more than or equal to 32 hours per week)								$10,000 to $19,999	No					White		Virginia	I purchase my healthcare insurance through the HealthCare Marketplace (US federal government insurance plans)
10-12 hours a day	Yes	A few times a month	2-5 times a day	No control	Not at all secure	6	8		Embarrassment		Loss of employment opportunities		Discrimination			Embarrassment		Yes	Not much control	Not very secure	8	6	Yes, I am more concerned now	No, I have the same level of concern	31		Female			Doctorate or professional degree (for example: MD, JD, PhD, EdD)						Homemaker			$20,000 to $34,999	No		Asian			White		South Carolina	I do not have health insurance
1-3 hours a day	Yes	A few times a month	2-5 times a day	Not much control	Not very secure	6	6	Identity theft								Identity theft		No	No control	Not at all secure	2	2	No, I have the same level of concern	No, I have the same level of concern	66		Female			Bachelor’s degree (for example: BA, AB, BS)								Retired	$20,000 to $34,999	No					White		Georgia	I have Medicare
10-12 hours a day	Yes	A few times a year	A few times a week	Not much control	Not at all secure	9	<p>Extremely Concerned</p>10	Identity theft			Loss of employment opportunities				harassment from on line stalkers	Identity theft		Yes	No control	Not very secure	9	Extremely Concerned 10	Yes, I am less concerned now	Yes, I am more concerned now	30		Female			Some college but no degree						Homemaker			$20,000 to $34,999	No		Asian	Black or African American				Florida	I purchase my healthcare insurance through the HealthCare Marketplace (US federal government insurance plans)
4-6 hours a day	Yes	A few times a year	6-10 times a day	Not much control	Not at all secure	7	8	Identity theft			Loss of employment opportunities					Loss of employment opportunities		Yes	Not much control	Not at all secure	4	5	Yes, I am more concerned now	Yes, I am more concerned now	31		Female			Bachelor’s degree (for example: BA, AB, BS)	Employed full-time (more than or equal to 32 hours per week)								$35,000 to $49,999	No					White		Louisiana	Through my employer
7-9 hours a day	Yes	A few times a month	2-5 times a day	Not much control	Not at all secure	<p>Extremely Concerned</p>10	<p>Extremely Concerned</p>10	Identity theft				Financial loss				Identity theft		No	Not much control	Not very secure	7	9	Yes, I am more concerned now	Yes, I am more concerned now	38		Female			High school graduate or GED		Employed part-time (less than 32 hours per week)				Homemaker			$35,000 to $49,999	No					White		Kentucky	Through my parents or my partner
4-6 hours a day	Yes	A few times a week	2-5 times a day	Not much control	Not very secure	7	8	Identity theft	Embarrassment							Identity theft		No	Not much control	Not very secure	8	8	No, I have the same level of concern	No, I have the same level of concern	34		Female			High school graduate or GED	Employed full-time (more than or equal to 32 hours per week)								$35,000 to $49,999	No					White		Kentucky	Through my employer
7-9 hours a day	No			Complete control	Not very secure	7	<p>Extremely Concerned</p>10	Identity theft			Loss of employment opportunities	Financial loss				Identity theft		Yes	Not much control	Not at all secure	7	Extremely Concerned 10	Yes, I am more concerned now	Yes, I am more concerned now	25	Male				Bachelor’s degree (for example: BA, AB, BS)			Full-time student						Less than $10,000	No					White		Indiana	Through my parents or my partner
4-6 hours a day	Yes	A few times a year	A few times a month	Not much control	Somewhat secure	7	3	Identity theft										No	A lot of control	Somewhat secure	2	2	Yes, I am more concerned now	No, I have the same level of concern	31		Female			Bachelor’s degree (for example: BA, AB, BS)	Employed full-time (more than or equal to 32 hours per week)								$75,000 to $99,999	No					White		Texas	Through my employer
1-3 hours a day	Yes	A few times a month	2-5 times a day	Not much control	Somewhat secure	7	6	Identity theft				Financial loss				Financial loss		No	A lot of control	Somewhat secure	7	7	Yes, I am more concerned now	Yes, I am more concerned now	59		Female			Bachelor’s degree (for example: BA, AB, BS)								Retired	$10,000 to $19,999	No					White		Virginia	I purchase my healthcare insurance through the HealthCare Marketplace (US federal government insurance plans)
1-3 hours a day	Yes	A few times a year	A few times a week	Not much control	Not very secure	<p>Not at all Concerned</p>1	<p>Not at all Concerned</p>1	Identity theft								Identity theft		No	A lot of control	Somewhat secure	Not at all Concerned 1	Not at all Concerned 1	No, I have the same level of concern	No, I have the same level of concern	35		Female			Bachelor’s degree (for example: BA, AB, BS)	Employed full-time (more than or equal to 32 hours per week)								$20,000 to $34,999	No					White		Pennsylvania	Through my employer
10-12 hours a day	Yes	A few times a week	2-5 times a day	Not much control	Not very secure	6	6	Identity theft	Embarrassment		Loss of employment opportunities					Loss of employment opportunities		Yes	Not much control	Not very secure	4	5	Yes, I am more concerned now	Yes, I am more concerned now	29		Female			Bachelor’s degree (for example: BA, AB, BS)					Unemployed, seeking work				$75,000 to $99,999	No					White		Illinois	I do not have health insurance
1-3 hours a day	Yes	A few times a year	2-5 times a day	No control	Not very secure	<p>Extremely Concerned</p>10	<p>Extremely Concerned</p>10	Identity theft	Embarrassment		Loss of employment opportunities					Identity theft		No	Not much control	Not very secure	9	Extremely Concerned 10	Yes, I am more concerned now	Yes, I am more concerned now	43		Female			Bachelor’s degree (for example: BA, AB, BS)						Homemaker			$75,000 to $99,999	No					White		Arizona	Through my parents or my partner
7-9 hours a day	Yes	Almost every day	Once a day	Not much control	Not at all secure	9	9	Identity theft					Discrimination			Identity theft		No	A lot of control	Somewhat secure	8	8	Yes, I am less concerned now	Yes, I am less concerned now	22		Female			Some college but no degree	Employed full-time (more than or equal to 32 hours per week)								$10,000 to $19,999	No			Black or African American				Tennessee	I purchase my healthcare insurance through the HealthCare Marketplace (US federal government insurance plans)
4-6 hours a day	Yes	2-5 times a day	2-5 times a day	Not much control	Not very secure	7	7	Identity theft	Embarrassment			Financial loss				Financial loss		Yes	A lot of control	Somewhat secure	6	6	Yes, I am more concerned now	Yes, I am more concerned now	33	Male				Master’s degree (for example: MA, MS, MEng, Med, MSW, MBA)	Employed full-time (more than or equal to 32 hours per week)								$35,000 to $49,999	Yes						Mexican	California	Through my employer
1-3 hours a day	Yes	Almost every day	Once a day	Not much control	Somewhat secure	6	7		Embarrassment		Loss of employment opportunities					Embarrassment		No	A lot of control	Somewhat secure	4	7	No, I have the same level of concern	Yes, I am more concerned now	40	Male				Post high school training other than college or associate’s degree (for example: vocational or technical program)	Employed full-time (more than or equal to 32 hours per week)								$20,000 to $34,999	No					White		Minnesota	Through my employer
7-9 hours a day	Yes	A few times a week	6-10 times a day	Complete control	Very secure	<p>Extremely Concerned</p>10	<p>Extremely Concerned</p>10	Identity theft				Financial loss				Identity theft		Yes	Complete control	Very secure	8	6	No, I have the same level of concern	No, I have the same level of concern	41		Female			Post high school training other than college or associate’s degree (for example: vocational or technical program)	Employed full-time (more than or equal to 32 hours per week)								$35,000 to $49,999	Yes					White		Minnesota	Through my employer
4-6 hours a day	Yes	A few times a month	Once a day	Not much control	Not at all secure	<p>Extremely Concerned</p>10	<p>Extremely Concerned</p>10	Identity theft		Loss of education opportunities	Loss of employment opportunities	Financial loss	Discrimination			Discrimination		No	Not much control	Not very secure	9	9	Yes, I am more concerned now	Yes, I am more concerned now	24	Male				Some college but no degree	Employed full-time (more than or equal to 32 hours per week)								$20,000 to $34,999	No					White		New York	Other (please specify)	VA
4-6 hours a day	Yes	A few times a week	2-5 times a day	A lot of control	Somewhat secure	5	5	Identity theft				Financial loss				Financial loss		No	Not much control	Somewhat secure	7	7	Yes, I am more concerned now	Yes, I am more concerned now	40	Male				Post high school training other than college or associate’s degree (for example: vocational or technical program)	Employed full-time (more than or equal to 32 hours per week)								$35,000 to $49,999	No					White		Florida	Through my employer
4-6 hours a day	Yes	A few times a week	2-5 times a day	A lot of control	Somewhat secure	6	6							I am not concerned about any harms				Yes	A lot of control	Somewhat secure	2	2	No, I have the same level of concern	No, I have the same level of concern	53		Female			Some college but no degree	Employed full-time (more than or equal to 32 hours per week)								$50,000 to $74,999	No					White		Alabama	Through my employer
4-6 hours a day	Yes	A few times a month	2-5 times a day	Not much control	Somewhat secure	7	7	Identity theft				Financial loss				Identity theft		No	No control	Not very secure	Extremely Concerned 10	Extremely Concerned 10	Yes, I am more concerned now	Yes, I am more concerned now	33	Male				Bachelor’s degree (for example: BA, AB, BS)	Employed full-time (more than or equal to 32 hours per week)								$20,000 to $34,999	Yes					White		Florida	I purchase my healthcare insurance through the HealthCare Marketplace (US federal government insurance plans)
4-6 hours a day	Yes	A few times a month	Almost every day	A lot of control	Somewhat secure	7	7	Identity theft	Embarrassment							Embarrassment		Yes	A lot of control	Somewhat secure	5	5	No, I have the same level of concern	No, I have the same level of concern	25		Female			Master’s degree (for example: MA, MS, MEng, Med, MSW, MBA)	Employed full-time (more than or equal to 32 hours per week)								$75,000 to $99,999	No					White		Missouri	Through my employer
4-6 hours a day	Yes	A few times a year	A few times a month	Not much control	Not very secure	4	7	Identity theft				Financial loss				Identity theft		No	Not much control	Not very secure	4	4	No, I have the same level of concern	No, I have the same level of concern	27		Female			Some college but no degree	Employed full-time (more than or equal to 32 hours per week)								$10,000 to $19,999	No					White		Idaho	I do not have health insurance
7-9 hours a day	Yes	Almost every day	6-10 times a day	Not much control	Somewhat secure	7	8	Identity theft								Identity theft		No	Not much control	Somewhat secure	4	4	No, I have the same level of concern	No, I have the same level of concern	68		Female			High school graduate or GED								Retired	$20,000 to $34,999	No					White		Kentucky	I have Medicare
13+ hours a day	Yes	2-5 times a day	More than 10 times a day	A lot of control	Somewhat secure	5	7	Identity theft	Embarrassment		Loss of employment opportunities					Identity theft		No	A lot of control	Not very secure	6	8	Yes, I am more concerned now	Yes, I am less concerned now	32	Male				Some high school (grades 9-12)	Employed full-time (more than or equal to 32 hours per week)								$50,000 to $74,999	No		Asian					Ohio	Through my parents or my partner
13+ hours a day	Yes	A few times a month	More than 10 times a day	A lot of control	Not very secure	7	7		Embarrassment							Embarrassment		No	Not much control	Not very secure	9	9	Yes, I am more concerned now	Yes, I am more concerned now	25		Female			Some college but no degree	Employed full-time (more than or equal to 32 hours per week)								$20,000 to $34,999	No					White		Alabama	Through my parents or my partner
1-3 hours a day	Yes	A few times a year	2-5 times a day	A lot of control	Not very secure	7	9	Identity theft	Embarrassment			Financial loss				Identity theft		No	No control	Somewhat secure	3	4	Yes, I am more concerned now	Yes, I am more concerned now	46	Male				Bachelor’s degree (for example: BA, AB, BS)	Employed full-time (more than or equal to 32 hours per week)								$150,000 or more	No					White		New York	Through my employer
4-6 hours a day	Yes	A few times a week	Almost every day	Not much control	Not very secure	7	6			Loss of education opportunities						Identity theft		No	Not much control	Not at all secure	6	6	No, I have the same level of concern	No, I have the same level of concern	24		Female			Bachelor’s degree (for example: BA, AB, BS)	Employed full-time (more than or equal to 32 hours per week)								$50,000 to $74,999	No					White		New York	Through my employer
4-6 hours a day	Yes	A few times a month	Almost every day	A lot of control	Somewhat secure	7	6	Identity theft	Embarrassment		Loss of employment opportunities	Financial loss				Loss of employment opportunities		No	A lot of control	Somewhat secure	7	6	Yes, I am more concerned now	Yes, I am more concerned now	31	Male				Bachelor’s degree (for example: BA, AB, BS)	Employed full-time (more than or equal to 32 hours per week)								$10,000 to $19,999	No		Asian					California	I have Medicare
7-9 hours a day	Yes	A few times a month	A few times a month	Not much control	Somewhat secure	7	6		Embarrassment		Loss of employment opportunities	Financial loss				Embarrassment		No	Not much control	Somewhat secure	7	7	Yes, I am more concerned now	Yes, I am more concerned now	43	Male				Some college but no degree	Employed full-time (more than or equal to 32 hours per week)								$20,000 to $34,999	No					White		Washington	Through my employer
1-3 hours a day	Yes	A few times a week	Almost every day	A lot of control	Not at all secure	9	9	Identity theft				Financial loss				Financial loss		No	Not much control	Not very secure	9	9	Yes, I am more concerned now	Yes, I am more concerned now	45	Male				Some college but no degree		Employed part-time (less than 32 hours per week)							$20,000 to $34,999	No					White		Tennessee	I purchase my healthcare insurance through the HealthCare Marketplace (US federal government insurance plans)
4-6 hours a day	Yes	A few times a month	More than 10 times a day	Not much control	Not very secure	5	7	Identity theft				Financial loss				Financial loss		No	A lot of control	Somewhat secure	4	7	Yes, I am more concerned now	Yes, I am more concerned now	22		Female			Some college but no degree	Employed full-time (more than or equal to 32 hours per week)								$20,000 to $34,999	No					White		California	Through my parents or my partner
7-9 hours a day	Yes	Once a day	2-5 times a day	Not much control	Not very secure	6	9	Identity theft				Financial loss				Identity theft		Yes	No control	Not very secure	5	7	Yes, I am more concerned now	Yes, I am more concerned now	34	Male				Bachelor’s degree (for example: BA, AB, BS)	Employed full-time (more than or equal to 32 hours per week)								$100,000 to $149,999	No					White		Texas	I purchase my healthcare insurance through the HealthCare Marketplace (US federal government insurance plans)
1-3 hours a day	Yes	A few times a month	2-5 times a day	A lot of control	Not very secure	2	4	Identity theft								Identity theft		No	A lot of control	Somewhat secure	2	2	No, I have the same level of concern	No, I have the same level of concern	30	Male				Some college but no degree		Employed part-time (less than 32 hours per week)							$10,000 to $19,999	No					White		Ohio	I have Medicaid or other state insurance
1-3 hours a day	Yes	A few times a week	Almost every day	A lot of control	Somewhat secure	5	6	Identity theft	Embarrassment							Identity theft		No	Not much control	Somewhat secure	9	8	Yes, I am more concerned now	Yes, I am more concerned now	56		Female			High school graduate or GED							Unable to work due to disability		$10,000 to $19,999	No					White		Pennsylvania	I have Medicare
4-6 hours a day	Yes	2-5 times a day	6-10 times a day	A lot of control	Somewhat secure	9	<p>Extremely Concerned</p>10	Identity theft	Embarrassment		Loss of employment opportunities		Discrimination			Identity theft		Yes	A lot of control	Somewhat secure	4	4	Yes, I am more concerned now	Yes, I am more concerned now	23		Female			Bachelor’s degree (for example: BA, AB, BS)	Employed full-time (more than or equal to 32 hours per week)								$50,000 to $74,999	No					White		Alabama	Through my parents or my partner
4-6 hours a day	Yes	A few times a week	Once a day	A lot of control	Not very secure	8	7				Loss of employment opportunities					Identity theft		Yes	Not much control	Somewhat secure	4	6	No, I have the same level of concern	No, I have the same level of concern	22	Male				High school graduate or GED	Employed full-time (more than or equal to 32 hours per week)								$10,000 to $19,999	No		Asian					New Jersey	Through my employer
7-9 hours a day	Yes	A few times a week	A few times a week	Not much control	Not at all secure	8	<p>Extremely Concerned</p>10	Identity theft	Embarrassment		Loss of employment opportunities		Discrimination			Loss of employment opportunities		No	Not much control	Not at all secure	8	Extremely Concerned 10	Yes, I am more concerned now	Yes, I am more concerned now	56	Male				Bachelor’s degree (for example: BA, AB, BS)								Retired	Less than $10,000	No					White		New Mexico	I have Medicaid or other state insurance
4-6 hours a day	Yes	A few times a month	More than 10 times a day	Not much control	Somewhat secure	9	<p>Extremely Concerned</p>10	Identity theft	Embarrassment			Financial loss				Identity theft		Yes	Not much control	Somewhat secure	9	Extremely Concerned 10	Yes, I am more concerned now	Yes, I am more concerned now	40	Male				Post high school training other than college or associate’s degree (for example: vocational or technical program)	Employed full-time (more than or equal to 32 hours per week)								$35,000 to $49,999	No					White		Illinois	Through my employer
4-6 hours a day	Yes	A few times a week	2-5 times a day	A lot of control	Not at all secure	6	7		Embarrassment	Loss of education opportunities	Loss of employment opportunities					Loss of employment opportunities		Yes	Not much control	Not very secure	4	5	No, I have the same level of concern	No, I have the same level of concern	22	Male				High school graduate or GED	Employed full-time (more than or equal to 32 hours per week)								$20,000 to $34,999	No			Black or African American				Indiana	Through my parents or my partner
4-6 hours a day	No			A lot of control	Somewhat secure	5	7	Identity theft				Financial loss				Financial loss		No	A lot of control	Somewhat secure	5	7	Yes, I am more concerned now	Yes, I am more concerned now	35		Female			Master’s degree (for example: MA, MS, MEng, Med, MSW, MBA)	Employed full-time (more than or equal to 32 hours per week)		Full-time student						Less than $10,000	No					White		North Carolina	I have Medicaid or other state insurance
1-3 hours a day	Yes	A few times a month	2-5 times a day	Not much control	Somewhat secure	6	8	Identity theft	Embarrassment							Embarrassment		Yes	Not much control	Somewhat secure	8	8	Yes, I am more concerned now	Yes, I am more concerned now	43		Female			Master’s degree (for example: MA, MS, MEng, Med, MSW, MBA)	Employed full-time (more than or equal to 32 hours per week)								$150,000 or more	No					White		New York	Through my employer
4-6 hours a day	Yes	A few times a month	Once a day	Not much control	Not very secure	8	8	Identity theft	Embarrassment		Loss of employment opportunities					Loss of employment opportunities		Yes	Not much control	Not very secure	4	3	Yes, I am more concerned now	Yes, I am more concerned now	46	Male				Bachelor’s degree (for example: BA, AB, BS)	Employed full-time (more than or equal to 32 hours per week)								$150,000 or more	No					White		Georgia	Through my employer
4-6 hours a day	Yes	Almost every day	2-5 times a day	Not much control	Somewhat secure	8	7	Identity theft			Loss of employment opportunities					Identity theft		No	Not much control	Somewhat secure	7	7	Yes, I am more concerned now	Yes, I am more concerned now	24		Female			Bachelor’s degree (for example: BA, AB, BS)	Employed full-time (more than or equal to 32 hours per week)			Part-time student					$50,000 to $74,999	No		Asian			White		District of Columbia	Through my parents or my partner
4-6 hours a day	Yes	A few times a year	2-5 times a day	Not much control	Somewhat secure	3	3	Identity theft								Identity theft		Yes	A lot of control	Somewhat secure	3	3	No, I have the same level of concern	No, I have the same level of concern	25		Female			Some college but no degree	Employed full-time (more than or equal to 32 hours per week)			Part-time student					$75,000 to $99,999	No					White		California	Through my employer
13+ hours a day	Yes	A few times a week	2-5 times a day	Not much control	Not at all secure	<p>Not at all Concerned</p>1	<p>Not at all Concerned</p>1	Identity theft	Embarrassment			Financial loss				Financial loss		Yes	A lot of control	Somewhat secure	Not at all Concerned 1	Not at all Concerned 1	No, I have the same level of concern	No, I have the same level of concern	23	Male				Some college but no degree			Full-time student						$75,000 to $99,999	Yes		Asian			White		California	Through my parents or my partner
0-1 hours a day	Yes	A few times a month	2-5 times a day	Not much control	Not very secure	6	7	Identity theft				Financial loss				Financial loss		No	Not much control	Somewhat secure	6	7	Yes, I am more concerned now	Yes, I am more concerned now	31	Male				Bachelor’s degree (for example: BA, AB, BS)		Employed part-time (less than 32 hours per week)							$10,000 to $19,999	No					White		Florida	I do not have health insurance
13+ hours a day	Yes	I never post to social media	More than 10 times a day	A lot of control	Not at all secure	2	8				Loss of employment opportunities	Financial loss				Financial loss		Yes	No control	Not at all secure	Not at all Concerned 1	8	Yes, I am less concerned now	Yes, I am less concerned now	24	Male				High school graduate or GED					Unemployed, seeking work				$100,000 to $149,999	No					White		Minnesota	I do not have health insurance
13+ hours a day	Yes	A few times a year	A few times a month	A lot of control	Somewhat secure	<p>Extremely Concerned</p>10	<p>Extremely Concerned</p>10	Identity theft	Embarrassment		Loss of employment opportunities					Identity theft		No	Not much control	Not at all secure	Extremely Concerned 10	Extremely Concerned 10	Yes, I am more concerned now	Yes, I am more concerned now	34		Female			Bachelor’s degree (for example: BA, AB, BS)		Employed part-time (less than 32 hours per week)							$20,000 to $34,999	No		Asian					California	I purchase my own private health insurance (outside of employer)
1-3 hours a day	No			Not much control	Somewhat secure	7	7	Identity theft				Financial loss				Identity theft		No	Not much control	Not very secure	7	7	No, I have the same level of concern	No, I have the same level of concern	58	Male				Bachelor’s degree (for example: BA, AB, BS)	Employed full-time (more than or equal to 32 hours per week)								$50,000 to $74,999	No					White		Colorado	Through my employer
13+ hours a day	Yes	2-5 times a day	More than 10 times a day	Not much control	Somewhat secure	8	8	Identity theft	Embarrassment							Identity theft		No	Not much control	Somewhat secure	8	9	Yes, I am more concerned now	Yes, I am more concerned now	31	Male				Bachelor’s degree (for example: BA, AB, BS)		Employed part-time (less than 32 hours per week)							$50,000 to $74,999	No					White		Florida	Through my employer
7-9 hours a day	Yes	A few times a week	Once a day	Not much control	Not very secure	9	9	Identity theft	Embarrassment							Identity theft		No	Not much control	Not very secure	9	9	Yes, I am more concerned now	Yes, I am more concerned now	22	Male				High school graduate or GED					Unemployed, seeking work				$35,000 to $49,999	No					White		Florida	Through my parents or my partner
4-6 hours a day	Yes	A few times a year	2-5 times a day	Not much control	Not very secure	<p>Extremely Concerned</p>10	<p>Extremely Concerned</p>10	Identity theft	Embarrassment	Loss of education opportunities	Loss of employment opportunities	Financial loss	Discrimination			Loss of employment opportunities		Yes	Not much control	Not very secure	Extremely Concerned 10	Extremely Concerned 10	Yes, I am more concerned now	Yes, I am more concerned now	36	Male				Some college but no degree				Part-time student					Less than $10,000	No					White		Massachusetts	I have Medicaid or other state insurance
10-12 hours a day	Yes	A few times a month	A few times a month	No control	Not at all secure	8	7	Identity theft	Embarrassment		Loss of employment opportunities		Discrimination			Loss of employment opportunities		No	No control	Not very secure	8	8	Yes, I am more concerned now	Yes, I am more concerned now	29	Male				Some college but no degree		Employed part-time (less than 32 hours per week)							$50,000 to $74,999	No					White		Michigan	I have Medicaid or other state insurance
10-12 hours a day	Yes	A few times a week	2-5 times a day	A lot of control	Somewhat secure	5	5		Embarrassment		Loss of employment opportunities					Embarrassment		No	Not much control	Somewhat secure	5	5	No, I have the same level of concern	No, I have the same level of concern	27		Female			High school graduate or GED					Unemployed, seeking work				$10,000 to $19,999	No					White		Texas	I do not have health insurance
10-12 hours a day	Yes	A few times a year	6-10 times a day	Not much control	Not very secure	6	8		Embarrassment	Loss of education opportunities	Loss of employment opportunities	Financial loss				Financial loss		No	Not much control	Not very secure	6	8	Yes, I am more concerned now	Yes, I am more concerned now	22	Male				Bachelor’s degree (for example: BA, AB, BS)	Employed full-time (more than or equal to 32 hours per week)								$20,000 to $34,999	No					White		Florida	Through my parents or my partner
10-12 hours a day	Yes	A few times a week	Almost every day	A lot of control	Somewhat secure	3	2		Embarrassment							Embarrassment		No	A lot of control	Somewhat secure	2	3	No, I have the same level of concern	No, I have the same level of concern	29	Male				Master’s degree (for example: MA, MS, MEng, Med, MSW, MBA)	Employed full-time (more than or equal to 32 hours per week)								$50,000 to $74,999	No		Asian					Connecticut	Through my employer
4-6 hours a day	Yes	A few times a week	6-10 times a day	A lot of control	Somewhat secure	6	6	Identity theft			Loss of employment opportunities					Identity theft		No	A lot of control	Somewhat secure	6	6	No, I have the same level of concern	No, I have the same level of concern	20	Male				Some college but no degree		Employed part-time (less than 32 hours per week)	Full-time student						$75,000 to $99,999	No					White		Florida	Through my parents or my partner
13+ hours a day	Yes	A few times a week	More than 10 times a day	A lot of control	Somewhat secure	3	3	Identity theft								Identity theft		Yes	A lot of control	Somewhat secure	3	3	No, I have the same level of concern	No, I have the same level of concern	25		Female			Some college but no degree					Unemployed, seeking work				$10,000 to $19,999	Yes						Hispanic	Texas	Through my parents or my partner
1-3 hours a day	Yes	Once a day	2-5 times a day	A lot of control	Somewhat secure	3	2	Identity theft										Yes	A lot of control	Somewhat secure	7	3	Yes, I am more concerned now	No, I have the same level of concern	53	Male				Master’s degree (for example: MA, MS, MEng, Med, MSW, MBA)	Employed full-time (more than or equal to 32 hours per week)								$100,000 to $149,999	No					White		Missouri	Through my employer
10-12 hours a day	Yes	2-5 times a day	2-5 times a day	Complete control	Not very secure	3	8						Discrimination			Discrimination		No	A lot of control	Somewhat secure	6	7	Yes, I am more concerned now	Yes, I am more concerned now	23		Female			Some college but no degree	Employed full-time (more than or equal to 32 hours per week)								$20,000 to $34,999	Yes					White		Texas	I do not have health insurance
4-6 hours a day	No			Not much control	Not very secure	8	8	Identity theft			Loss of employment opportunities	Financial loss				Identity theft		No	A lot of control	Not very secure	5	5	Yes, I am more concerned now	Yes, I am more concerned now	26	Male				High school graduate or GED	Employed full-time (more than or equal to 32 hours per week)								$35,000 to $49,999	No					White		Florida	I have Medicare
10-12 hours a day	Yes	A few times a month	Once a day	Not much control	Not at all secure	4	7	Identity theft			Loss of employment opportunities	Financial loss				Identity theft		Yes	Not much control	Not very secure	8	8	Yes, I am more concerned now	Yes, I am more concerned now	32	Male				Master’s degree (for example: MA, MS, MEng, Med, MSW, MBA)	Employed full-time (more than or equal to 32 hours per week)								$50,000 to $74,999	No					White		Oklahoma	Through my employer
4-6 hours a day	Yes	A few times a week	2-5 times a day	A lot of control	Somewhat secure	5	5	Identity theft								Identity theft		No	A lot of control	Very secure	3	3	No, I have the same level of concern	No, I have the same level of concern	33		Female			High school graduate or GED	Employed full-time (more than or equal to 32 hours per week)								$35,000 to $49,999	No					White		Kansas	Through my employer
7-9 hours a day	Yes	A few times a week	2-5 times a day	A lot of control	Somewhat secure	7	7	Identity theft								Identity theft		No	Not much control	Not very secure	7	7	Yes, I am more concerned now	Yes, I am more concerned now	24		Female			Bachelor’s degree (for example: BA, AB, BS)	Employed full-time (more than or equal to 32 hours per week)								$50,000 to $74,999	No					White		West Virginia	Through my parents or my partner
10-12 hours a day	Yes	A few times a year	2-5 times a day	A lot of control	Somewhat secure	4	4							I am not concerned about any harms				No	A lot of control	Somewhat secure	5	5	No, I have the same level of concern	No, I have the same level of concern	53		Female			High school graduate or GED		Employed part-time (less than 32 hours per week)							$20,000 to $34,999	No					White		New Jersey	I do not have health insurance
7-9 hours a day	Yes	A few times a week	More than 10 times a day	No control	Not very secure	3	3							I am not concerned about any harms				No	A lot of control	Somewhat secure	8	8	Yes, I am more concerned now	Yes, I am more concerned now	30	Male				Some college but no degree	Employed full-time (more than or equal to 32 hours per week)								$20,000 to $34,999	No					White		Massachusetts	I have Medicaid or other state insurance
1-3 hours a day	Yes	A few times a week	2-5 times a day	Not much control	Not at all secure	5	8	Identity theft							general sense of violation	Other (please specify)	general sense of violation	No	Not much control	Somewhat secure	7	5	No, I have the same level of concern	Yes, I am more concerned now	45		Female			Bachelor’s degree (for example: BA, AB, BS)						Homemaker			$100,000 to $149,999	No					White		Washington	Through my parents or my partner
4-6 hours a day	No			Not much control	Not very secure	7	7	Identity theft				Financial loss				Identity theft		No	A lot of control	Somewhat secure	4	4	No, I have the same level of concern	Yes, I am more concerned now	35		Female			Bachelor’s degree (for example: BA, AB, BS)	Employed full-time (more than or equal to 32 hours per week)								$50,000 to $74,999	No					White		Kansas	Through my employer
1-3 hours a day	Yes	A few times a year	2-5 times a day	Not much control	Somewhat secure	7	7	Identity theft	Embarrassment						I prefer to remain inscrutible instead of broadcasting my every opinion or action	Identity theft		Yes	Not much control	Somewhat secure	4	4	No, I have the same level of concern	Yes, I am more concerned now	36		Female			Master’s degree (for example: MA, MS, MEng, Med, MSW, MBA)						Homemaker			$75,000 to $99,999	No					White		Alaska	Through my parents or my partner
7-9 hours a day	Yes	A few times a month	2-5 times a day	A lot of control	Somewhat secure	9	4		Embarrassment				Discrimination			Embarrassment		Yes	A lot of control	Somewhat secure	7	8	No, I have the same level of concern	No, I have the same level of concern	31		Female			Some college but no degree	Employed full-time (more than or equal to 32 hours per week)								$20,000 to $34,999	No					White		Texas	I purchase my healthcare insurance through the HealthCare Marketplace (US federal government insurance plans)
4-6 hours a day	Yes	A few times a week	6-10 times a day	Not much control	Not at all secure	8	<p>Extremely Concerned</p>10	Identity theft				Financial loss				Identity theft		No	Not much control	Not at all secure	8	8	Yes, I am more concerned now	Yes, I am more concerned now	58		Female			Some college but no degree	Employed full-time (more than or equal to 32 hours per week)								$50,000 to $74,999	No					White		Michigan	Through my employer
4-6 hours a day	Yes	A few times a month	A few times a week	Not much control	Somewhat secure	5	4							I am not concerned about any harms	I am very careful not to share information that I don't want shared.			Yes	A lot of control	Somewhat secure	3	3	No, I have the same level of concern	Yes, I am more concerned now	67		Female			Master’s degree (for example: MA, MS, MEng, Med, MSW, MBA)								Retired	$100,000 to $149,999	No					White		Michigan	I have Medicaid or other state insurance
7-9 hours a day	Yes	A few times a month	A few times a week	Complete control	Very secure	<p>Not at all Concerned</p>1	<p>Not at all Concerned</p>1							I am not concerned about any harms				Yes	Complete control	Very secure	Not at all Concerned 1	Not at all Concerned 1	No, I have the same level of concern	No, I have the same level of concern	25		Female			Bachelor’s degree (for example: BA, AB, BS)	Employed full-time (more than or equal to 32 hours per week)								$20,000 to $34,999	Yes					White		California	I purchase my healthcare insurance through the HealthCare Marketplace (US federal government insurance plans)
10-12 hours a day	Yes	A few times a week	2-5 times a day	Not much control	Not very secure	7	7	Identity theft					Discrimination			Identity theft		No	Not much control	Not very secure	8	8	Yes, I am more concerned now	Yes, I am more concerned now	52		Female			Bachelor’s degree (for example: BA, AB, BS)		Employed part-time (less than 32 hours per week)							$10,000 to $19,999	No					White		Oregon	Through my employer
13+ hours a day	Yes	Almost every day	Almost every day	Not much control	Not very secure	8	7	Identity theft					Discrimination			Discrimination		No	Not much control	Not very secure	5	5	Yes, I am less concerned now	Yes, I am less concerned now	30		Female			Some college but no degree						Homemaker			$50,000 to $74,999	No					White		Oregon	Through my parents or my partner
1-3 hours a day	Yes	A few times a year	Once a day	Not much control	Not very secure	8	8	Identity theft	Embarrassment		Loss of employment opportunities	Financial loss				Identity theft		No	A lot of control	Somewhat secure	8	8	No, I have the same level of concern	No, I have the same level of concern	30		Female			Master’s degree (for example: MA, MS, MEng, Med, MSW, MBA)	Employed full-time (more than or equal to 32 hours per week)								$50,000 to $74,999	No					White		Michigan	Through my employer
4-6 hours a day	Yes	A few times a year	2-5 times a day	A lot of control	Somewhat secure	8	8	Identity theft	Embarrassment		Loss of employment opportunities	Financial loss				Loss of employment opportunities		Yes	Not much control	Not very secure	4	4	Yes, I am less concerned now	Yes, I am less concerned now	31		Female			Master’s degree (for example: MA, MS, MEng, Med, MSW, MBA)	Employed full-time (more than or equal to 32 hours per week)								$50,000 to $74,999	No					White		Louisiana	Through my employer
10-12 hours a day	Yes	A few times a year	A few times a week	Not much control	Somewhat secure	2	2							I am not concerned about any harms				No	Not much control	Very secure	3	2	No, I have the same level of concern	No, I have the same level of concern	37	Male				Bachelor’s degree (for example: BA, AB, BS)	Employed full-time (more than or equal to 32 hours per week)								$50,000 to $74,999	No					White		Tennessee	Through my employer
10-12 hours a day	Yes	A few times a week	Once a day	Not much control	Not very secure	8	8		Embarrassment	Loss of education opportunities	Loss of employment opportunities		Discrimination			Loss of employment opportunities		No	Not much control	Not at all secure	Extremely Concerned 10	Extremely Concerned 10	Yes, I am more concerned now	Yes, I am more concerned now	29	Male				Some college but no degree	Employed full-time (more than or equal to 32 hours per week)								Less than $10,000	No					White		Texas	I do not have health insurance
7-9 hours a day	Yes	A few times a week	Almost every day	Not much control	Not very secure	6	5			Loss of education opportunities						Loss of education opportunities		No	Not much control	Not very secure	6	6	Yes, I am less concerned now	Yes, I am less concerned now	33	Male				Master’s degree (for example: MA, MS, MEng, Med, MSW, MBA)	Employed full-time (more than or equal to 32 hours per week)								$75,000 to $99,999	No					White		Florida	Through my employer
4-6 hours a day	Yes	Almost every day	6-10 times a day	A lot of control	Not very secure	3	5				Loss of employment opportunities					Loss of employment opportunities		Yes	A lot of control	Somewhat secure	6	8	No, I have the same level of concern	Yes, I am more concerned now	35		Female			Some college but no degree	Employed full-time (more than or equal to 32 hours per week)								$150,000 or more	No					White		Wisconsin	Through my employer
7-9 hours a day	Yes	A few times a month	2-5 times a day	Not much control	Not very secure	7	9	Identity theft	Embarrassment		Loss of employment opportunities		Discrimination			Embarrassment		No	No control	Somewhat secure	8	Extremely Concerned 10	Yes, I am more concerned now	Yes, I am more concerned now	24		Female			Bachelor’s degree (for example: BA, AB, BS)		Employed part-time (less than 32 hours per week)			Unemployed, seeking work				$35,000 to $49,999	No					White		Illinois	Through my parents or my partner
4-6 hours a day	Yes	A few times a month	Almost every day	A lot of control	Somewhat secure	9	9	Identity theft	Embarrassment							Embarrassment		No	Not much control	Not very secure	9	9	Yes, I am more concerned now	Yes, I am more concerned now	66	Male				Master’s degree (for example: MA, MS, MEng, Med, MSW, MBA)		Employed part-time (less than 32 hours per week)							$20,000 to $34,999	No					White		North Carolina	I have Medicare
1-3 hours a day	Yes	Almost every day	2-5 times a day	Not much control	Not very secure	2	3							I am not concerned about any harms				Yes	Not much control	Somewhat secure	4	5	Yes, I am more concerned now	Yes, I am more concerned now	58	Male				Bachelor’s degree (for example: BA, AB, BS)	Employed full-time (more than or equal to 32 hours per week)								$10,000 to $19,999	No			Black or African American		White		Florida	Other (please specify)	Govt means tested
4-6 hours a day	Yes	A few times a month	Once a day	A lot of control	Somewhat secure	6	8	Identity theft	Embarrassment			Financial loss				Identity theft		No	A lot of control	Somewhat secure	9	9	No, I have the same level of concern	No, I have the same level of concern	42	Male				Bachelor’s degree (for example: BA, AB, BS)			Full-time student						$10,000 to $19,999	No					White		Virginia	Other (please specify)	military VA
13+ hours a day	Yes	I never post to social media	A few times a week	Not much control	Not at all secure	9	9	Identity theft								Identity theft		Yes	Complete control	Not at all secure	Extremely Concerned 10	Extremely Concerned 10	No, I have the same level of concern	No, I have the same level of concern	26	Male				Some college but no degree		Employed part-time (less than 32 hours per week)							Less than $10,000	Yes					White		Puerto Rico	I do not have health insurance
1-3 hours a day	Yes	A few times a month	2-5 times a day	A lot of control	Somewhat secure	9	9	Identity theft				Financial loss				Identity theft		Yes	A lot of control	Not very secure	9	9	Yes, I am more concerned now	Yes, I am more concerned now	43	Male				Bachelor’s degree (for example: BA, AB, BS)	Employed full-time (more than or equal to 32 hours per week)								$75,000 to $99,999	No					White		New Hampshire	Through my employer
1-3 hours a day	Yes	A few times a year	2-5 times a day	A lot of control	Not at all secure	8	8	Identity theft	Embarrassment							Identity theft		Yes	Not much control	Not very secure	9	9	Yes, I am more concerned now	Yes, I am more concerned now	38		Female			Bachelor’s degree (for example: BA, AB, BS)						Homemaker			$100,000 to $149,999	No					White		South Dakota	Through my employer
1-3 hours a day	Yes	A few times a week	2-5 times a day	A lot of control	Somewhat secure	5	5	Identity theft								Identity theft		No	A lot of control	Somewhat secure	7	7	Yes, I am more concerned now	Yes, I am more concerned now	41	Male				Bachelor’s degree (for example: BA, AB, BS)	Employed full-time (more than or equal to 32 hours per week)								$75,000 to $99,999	No			Black or African American				Mississippi	Through my employer
1-3 hours a day	Yes	A few times a month	Almost every day	Complete control	Somewhat secure	7	7							I am not concerned about any harms				Yes	A lot of control	Very secure	5	5	No, I have the same level of concern	No, I have the same level of concern	42		Female			Master’s degree (for example: MA, MS, MEng, Med, MSW, MBA)						Homemaker			$100,000 to $149,999	No					White		Illinois	Through my parents or my partner
1-3 hours a day	Yes	A few times a year	2-5 times a day	Not much control	Not very secure	<p>Extremely Concerned</p>10	<p>Extremely Concerned</p>10		Embarrassment							Embarrassment		No	Not much control	Not very secure	3	3	No, I have the same level of concern	No, I have the same level of concern	22		Female			Post high school training other than college or associate’s degree (for example: vocational or technical program)						Homemaker			$20,000 to $34,999	Yes	American Indian or Alaska Native						Texas	Through my parents or my partner
4-6 hours a day	Yes	A few times a week	More than 10 times a day	Not much control	Not very secure	7	<p>Extremely Concerned</p>10	Identity theft				Financial loss				Identity theft		Yes	A lot of control	Somewhat secure	5	9	No, I have the same level of concern	Yes, I am more concerned now	30		Female			Bachelor’s degree (for example: BA, AB, BS)						Homemaker			$50,000 to $74,999	No					White		Illinois	Through my parents or my partner
1-3 hours a day	Yes	Once a day	Once a day	A lot of control	Somewhat secure	5	7	Identity theft								Identity theft		No	Not much control	Somewhat secure	6	4	No, I have the same level of concern	Yes, I am more concerned now	57		Female			Bachelor’s degree (for example: BA, AB, BS)	Employed full-time (more than or equal to 32 hours per week)								$50,000 to $74,999	No						mixed	Pennsylvania	Through my employer
10-12 hours a day	Yes	Almost every day	Once a day	Not much control	Not very secure	<p>Extremely Concerned</p>10	<p>Extremely Concerned</p>10	Identity theft	Embarrassment		Loss of employment opportunities	Financial loss	Discrimination			Identity theft		No	Not much control	Not very secure	Extremely Concerned 10	Extremely Concerned 10	Yes, I am more concerned now	Yes, I am more concerned now	45		Female			High school graduate or GED					Unemployed, seeking work	Homemaker			$35,000 to $49,999	No	American Indian or Alaska Native				White		Texas	I do not have health insurance
1-3 hours a day	Yes	A few times a year	2-5 times a day	Not much control	Not very secure	7	7	Identity theft	Embarrassment			Financial loss				Financial loss		No	A lot of control	Somewhat secure	7	7	Yes, I am more concerned now	Yes, I am more concerned now	30	Male				Bachelor’s degree (for example: BA, AB, BS)	Employed full-time (more than or equal to 32 hours per week)								$75,000 to $99,999	No					White		Massachusetts	Through my parents or my partner
4-6 hours a day	Yes	6-10 times a day	More than 10 times a day	Not much control	Somewhat secure	8	4		Embarrassment		Loss of employment opportunities					Identity theft		No	Not much control	Somewhat secure	8	5	Yes, I am less concerned now	Yes, I am less concerned now	20		Female			Some college but no degree			Full-time student						Less than $10,000	No			Black or African American				South Carolina	Through my parents or my partner
7-9 hours a day	Yes	A few times a week	2-5 times a day	A lot of control	Somewhat secure	8	8	Identity theft				Financial loss				Identity theft		No	Not much control	Somewhat secure	9	9	Yes, I am more concerned now	Yes, I am more concerned now	39		Female			Some college but no degree	Employed full-time (more than or equal to 32 hours per week)								$75,000 to $99,999	No					White		Indiana	Through my parents or my partner
1-3 hours a day	Yes	A few times a month	A few times a week	Not much control	Not very secure	<p>Extremely Concerned</p>10	<p>Extremely Concerned</p>10	Identity theft								Identity theft		No	Not much control	Somewhat secure	Extremely Concerned 10	Extremely Concerned 10	Yes, I am more concerned now	Yes, I am more concerned now	63		Female			Some college but no degree	Employed full-time (more than or equal to 32 hours per week)								$50,000 to $74,999	No					White		North Carolina	Through my employer
7-9 hours a day	Yes	A few times a week	6-10 times a day	Not much control	Not very secure	<p>Extremely Concerned</p>10	<p>Extremely Concerned</p>10	Identity theft			Loss of employment opportunities	Financial loss	Discrimination			Identity theft		No	Not much control	Not very secure	Extremely Concerned 10	Extremely Concerned 10	Yes, I am more concerned now	Yes, I am more concerned now	31		Female			Some college but no degree	Employed full-time (more than or equal to 32 hours per week)								$10,000 to $19,999	No			Black or African American		White		Nevada	I have Medicaid or other state insurance
1-3 hours a day	Yes	A few times a week	Once a day	A lot of control	Somewhat secure	5	6	Identity theft				Financial loss				Financial loss		No	A lot of control	Somewhat secure	5	6	Yes, I am more concerned now	Yes, I am more concerned now	65	Male				Bachelor’s degree (for example: BA, AB, BS)							Unable to work due to disability		$10,000 to $19,999	No					White		Oregon	I have Medicare
7-9 hours a day	Yes	Once a day	6-10 times a day	Not much control	Not very secure	8	8	Identity theft			Loss of employment opportunities					Identity theft		No	Not much control	Not very secure	8	8	Yes, I am more concerned now	Yes, I am more concerned now	31	Male				Bachelor’s degree (for example: BA, AB, BS)	Employed full-time (more than or equal to 32 hours per week)								$75,000 to $99,999	No					White		District of Columbia	I purchase my healthcare insurance through the HealthCare Marketplace (US federal government insurance plans)
4-6 hours a day	Yes	Once a day	6-10 times a day	Not much control	Not very secure	3	3	Identity theft				Financial loss				Identity theft		Yes	Not much control	Not very secure	3	3	No, I have the same level of concern	No, I have the same level of concern	39	Male				Some college but no degree	Employed full-time (more than or equal to 32 hours per week)								$35,000 to $49,999	Yes						Hispanic	Texas	I do not have health insurance
4-6 hours a day	Yes	A few times a month	A few times a week	Not much control	Not very secure	9	9	Identity theft								Identity theft		No	Not much control	Not very secure	7	7	Yes, I am more concerned now	Yes, I am more concerned now	35	Male				High school graduate or GED	Employed full-time (more than or equal to 32 hours per week)								$10,000 to $19,999	No					White		Minnesota	Through my employer
4-6 hours a day	Yes	A few times a year	6-10 times a day	A lot of control	Not very secure	5	8	Identity theft				Financial loss				Identity theft		No	Not much control	Not very secure	8	9	Yes, I am more concerned now	Yes, I am more concerned now	21		Female			Some college but no degree			Full-time student						$20,000 to $34,999	No					White		California	Through my parents or my partner
4-6 hours a day	Yes	Once a day	6-10 times a day	Not much control	Somewhat secure	4	8	Identity theft	Embarrassment		Loss of employment opportunities	Financial loss				Identity theft		Yes	Not much control	Somewhat secure	8	5	No, I have the same level of concern	No, I have the same level of concern	29		Female			Bachelor’s degree (for example: BA, AB, BS)	Employed full-time (more than or equal to 32 hours per week)								$50,000 to $74,999	No					White		California	I purchase my own private health insurance (outside of employer)
13+ hours a day	Yes	A few times a year	Almost every day	A lot of control	Somewhat secure	<p>Extremely Concerned</p>10	<p>Extremely Concerned</p>10	Identity theft	Embarrassment			Financial loss				Identity theft		No	A lot of control	Somewhat secure	2	2	Yes, I am more concerned now	Yes, I am more concerned now	36		Female			Some college but no degree					Unemployed, seeking work				Less than $10,000	No			Black or African American				Kentucky	I do not have health insurance
7-9 hours a day	Yes	A few times a week	2-5 times a day	No control	Not at all secure	5	5							I am not concerned about any harms				No	No control	Not at all secure	8	8	No, I have the same level of concern	Yes, I am more concerned now	76		Female			High school graduate or GED								Retired	$20,000 to $34,999	No					White		Florida	I have Medicare
7-9 hours a day	Yes	A few times a week	2-5 times a day	Not much control	Not at all secure	5	<p>Extremely Concerned</p>10	Identity theft	Embarrassment		Loss of employment opportunities	Financial loss				Identity theft		No	No control	Somewhat secure	5	5	Yes, I am more concerned now	Yes, I am more concerned now	48		Female			Master’s degree (for example: MA, MS, MEng, Med, MSW, MBA)	Employed full-time (more than or equal to 32 hours per week)								$50,000 to $74,999	No		Asian					Maryland	Through my employer
4-6 hours a day	Yes	A few times a week	2-5 times a day	A lot of control	Somewhat secure	6	6	Identity theft								Identity theft		No	A lot of control	Somewhat secure	3	5	No, I have the same level of concern	No, I have the same level of concern	45	Male				Bachelor’s degree (for example: BA, AB, BS)		Employed part-time (less than 32 hours per week)							Less than $10,000	No					White		Kentucky	I have Medicaid or other state insurance
1-3 hours a day	Yes	A few times a week	A few times a week	Not much control	Not very secure	9	9	Identity theft				Financial loss				Identity theft		No	Not much control	Not very secure	9	9	Yes, I am more concerned now	Yes, I am more concerned now	45		Female			Some college but no degree	Employed full-time (more than or equal to 32 hours per week)								$75,000 to $99,999	No					White		South Carolina	I do not have health insurance
4-6 hours a day	Yes	A few times a week	Once a day	Not much control	Not very secure	3	3							I am not concerned about any harms				Yes	Not much control	Not very secure	3	3	No, I have the same level of concern	No, I have the same level of concern	18	Male				Some college but no degree			Full-time student						Less than $10,000	No					White		California	Through my parents or my partner
4-6 hours a day	Yes	A few times a week	6-10 times a day	Not much control	Somewhat secure	3	5	Identity theft					Discrimination			Identity theft		No	Not much control	Not very secure	4	3	Yes, I am more concerned now	Yes, I am more concerned now	34		Female			Some college but no degree	Employed full-time (more than or equal to 32 hours per week)								$50,000 to $74,999	No					White		California	Through my employer
4-6 hours a day	Yes	A few times a week	2-5 times a day	Not much control	Not at all secure	<p>Extremely Concerned</p>10	<p>Extremely Concerned</p>10	Identity theft	Embarrassment	Loss of education opportunities	Loss of employment opportunities	Financial loss				Loss of employment opportunities		No	Not much control	Not very secure	9	9	Yes, I am more concerned now	Yes, I am more concerned now	24	Male				Post high school training other than college or associate’s degree (for example: vocational or technical program)		Employed part-time (less than 32 hours per week)							$20,000 to $34,999	No		Asian					Washington	Through my parents or my partner
4-6 hours a day	Yes	A few times a month	2-5 times a day	No control	Not very secure	8	7	Identity theft	Embarrassment		Loss of employment opportunities		Discrimination			Loss of employment opportunities		Yes	A lot of control	Somewhat secure	7	9	Yes, I am more concerned now	Yes, I am more concerned now	23		Female			Master’s degree (for example: MA, MS, MEng, Med, MSW, MBA)			Full-time student						$100,000 to $149,999	No		Asian			White		Maryland	Through my parents or my partner
0-1 hours a day	No			No control	Not at all secure	<p>Extremely Concerned</p>10	<p>Extremely Concerned</p>10	Identity theft			Loss of employment opportunities	Financial loss	Discrimination			Identity theft		Yes	Not much control	Not very secure	9	9	Yes, I am more concerned now	Yes, I am more concerned now	55		Female			Bachelor’s degree (for example: BA, AB, BS)	Employed full-time (more than or equal to 32 hours per week)								$50,000 to $74,999	No		Asian					New Jersey	Through my employer
13+ hours a day	Yes	A few times a year	2-5 times a day	Not much control	Not very secure	9	9	Identity theft				Financial loss				Identity theft		No	A lot of control	Somewhat secure	Extremely Concerned 10	Extremely Concerned 10	Yes, I am more concerned now	Yes, I am more concerned now	49	Male				Bachelor’s degree (for example: BA, AB, BS)					Unemployed, seeking work				$10,000 to $19,999	Yes					White		Ohio	I purchase my healthcare insurance through the HealthCare Marketplace (US federal government insurance plans)
1-3 hours a day	Yes	A few times a year	Almost every day	Not much control	Not very secure	8	8	Identity theft				Financial loss				Identity theft		Yes	Not much control	Somewhat secure	6	7	Yes, I am more concerned now	Yes, I am more concerned now	23	Male				Bachelor’s degree (for example: BA, AB, BS)	Employed full-time (more than or equal to 32 hours per week)								$20,000 to $34,999	No					White		Pennsylvania	Through my parents or my partner
7-9 hours a day	Yes	2-5 times a day	6-10 times a day	Not much control	Not very secure	<p>Extremely Concerned</p>10	9	Identity theft	Embarrassment		Loss of employment opportunities		Discrimination			Identity theft		Yes	Not much control	Not very secure	Extremely Concerned 10	Extremely Concerned 10	Yes, I am more concerned now	Yes, I am more concerned now	40	Male				Some college but no degree		Employed part-time (less than 32 hours per week)							$20,000 to $34,999	No					White		Virginia	Through my parents or my partner
4-6 hours a day	Yes	A few times a week	2-5 times a day	Not much control	Not very secure	<p>Extremely Concerned</p>10	<p>Extremely Concerned</p>10	Identity theft								Identity theft		No	A lot of control	Very secure	Not at all Concerned 1	Not at all Concerned 1	No, I have the same level of concern	No, I have the same level of concern	55		Female			Bachelor’s degree (for example: BA, AB, BS)	Employed full-time (more than or equal to 32 hours per week)								$10,000 to $19,999	No					White		Virginia	I have Medicaid or other state insurance
1-3 hours a day	Yes	A few times a week	2-5 times a day	Not much control	Not very secure	9	9	Identity theft										Yes	Not much control	Somewhat secure	8	8	Yes, I am more concerned now	Yes, I am more concerned now	33		Female			Bachelor’s degree (for example: BA, AB, BS)						Homemaker			$150,000 or more	No					White		Washington	Through my parents or my partner
10-12 hours a day	Yes	A few times a week	2-5 times a day	Complete control	Not very secure	4	4							I am not concerned about any harms				Yes	A lot of control	Somewhat secure	3	3	No, I have the same level of concern	No, I have the same level of concern	19	Male				Some college but no degree		Employed part-time (less than 32 hours per week)	Full-time student						$150,000 or more	No					White		New York	Through my parents or my partner
7-9 hours a day	No			Not much control	Not at all secure	5	5								getting annoyed	Discrimination		No	No control	Not at all secure	5	5	No, I have the same level of concern	No, I have the same level of concern	24	Male				High school graduate or GED		Employed part-time (less than 32 hours per week)							Less than $10,000	No						American	Colorado	I have Medicaid or other state insurance
1-3 hours a day	Yes	A few times a year	A few times a week	A lot of control	Not at all secure	9	9	Identity theft					Discrimination			Identity theft		Yes	Not much control	Not very secure	8	Extremely Concerned 10	No, I have the same level of concern	Yes, I am more concerned now	30		Female			Bachelor’s degree (for example: BA, AB, BS)	Employed full-time (more than or equal to 32 hours per week)								$100,000 to $149,999	Yes		Asian			White		California	Other (please specify)	partial healthcare plan (medical) and employers (dental/vision)
10-12 hours a day	No			A lot of control	Not very secure	<p>Extremely Concerned</p>10	<p>Extremely Concerned</p>10	Identity theft				Financial loss				Identity theft		Yes	Not much control	Not very secure	Extremely Concerned 10	Extremely Concerned 10	Yes, I am more concerned now	Yes, I am more concerned now	36		Female			High school graduate or GED	Employed full-time (more than or equal to 32 hours per week)								$100,000 to $149,999	No					White		New York	Through my employer
13+ hours a day	Yes	A few times a month	2-5 times a day	Not much control	Not at all secure	4	4	Identity theft				Financial loss				Identity theft		No	Not much control	Not very secure	7	5	No, I have the same level of concern	No, I have the same level of concern	60	Male				Some college but no degree	Employed full-time (more than or equal to 32 hours per week)								$20,000 to $34,999	No					White		Alabama	I do not have health insurance
1-3 hours a day	Yes	A few times a week	Almost every day	A lot of control	Not very secure	4	5	Identity theft								Loss of education opportunities		No	Not much control	Somewhat secure	3	3	No, I have the same level of concern	No, I have the same level of concern	32	Male				Bachelor’s degree (for example: BA, AB, BS)	Employed full-time (more than or equal to 32 hours per week)								$20,000 to $34,999	No					White		Michigan	Through my employer
7-9 hours a day	Yes	A few times a year	6-10 times a day	Not much control	Not very secure	<p>Extremely Concerned</p>10	<p>Extremely Concerned</p>10	Identity theft	Embarrassment							Identity theft		No	Not much control	Not very secure	Extremely Concerned 10	Extremely Concerned 10	Yes, I am more concerned now	Yes, I am more concerned now	61		Female			Post high school training other than college or associate’s degree (for example: vocational or technical program)							Unable to work due to disability		$20,000 to $34,999	No					White		California	I have Medicaid or other state insurance
4-6 hours a day	No			A lot of control	Somewhat secure	7	7	Identity theft			Loss of employment opportunities	Financial loss				Identity theft		Yes	Not much control	Not very secure	6	6	No, I have the same level of concern	No, I have the same level of concern	20		Female			Some college but no degree						Homemaker			$50,000 to $74,999	No	American Indian or Alaska Native						Oklahoma	Through my parents or my partner
4-6 hours a day	Yes	A few times a year	2-5 times a day	Not much control	Not very secure	7	7	Identity theft	Embarrassment							Identity theft		Yes	A lot of control	Somewhat secure	5	5	Yes, I am more concerned now	Yes, I am more concerned now	50		Female			Bachelor’s degree (for example: BA, AB, BS)	Employed full-time (more than or equal to 32 hours per week)								$10,000 to $19,999	No					White		Oklahoma	I purchase my own private health insurance (outside of employer)
1-3 hours a day	Yes	A few times a year	Almost every day	A lot of control	Not very secure	7	6	Identity theft	Embarrassment		Loss of employment opportunities	Financial loss				Embarrassment		Yes	Not much control	Somewhat secure	6	5	No, I have the same level of concern	No, I have the same level of concern	27		Female			High school graduate or GED						Homemaker			$20,000 to $34,999	No					White		Virginia	Through my parents or my partner
1-3 hours a day	Yes	A few times a year	Almost every day	Not much control	Not at all secure	8	8	Identity theft	Embarrassment		Loss of employment opportunities	Financial loss				Financial loss		Yes	Not much control	Not very secure	5	5	Yes, I am more concerned now	Yes, I am more concerned now	33	Male				Master’s degree (for example: MA, MS, MEng, Med, MSW, MBA)	Employed full-time (more than or equal to 32 hours per week)								$150,000 or more	No		Asian					California	Through my employer
4-6 hours a day	Yes	A few times a week	6-10 times a day	Not much control	Not very secure	3	3	Identity theft										No	A lot of control	Not very secure	5	5	Yes, I am more concerned now	Yes, I am more concerned now	26		Female			Some college but no degree	Employed full-time (more than or equal to 32 hours per week)								$35,000 to $49,999	No					White		Arizona	Through my employer
4-6 hours a day	Yes	A few times a year	2-5 times a day	Not much control	Somewhat secure	4	7	Identity theft				Financial loss				Identity theft		Yes	Not much control	Somewhat secure	6	8	Yes, I am more concerned now	Yes, I am more concerned now	43		Female			Some college but no degree	Employed full-time (more than or equal to 32 hours per week)								$35,000 to $49,999	No					White		Ohio	Through my employer
1-3 hours a day	Yes	A few times a month	2-5 times a day	A lot of control	Somewhat secure	6	<p>Extremely Concerned</p>10	Identity theft								Identity theft		No	A lot of control	Somewhat secure	3	7	No, I have the same level of concern	No, I have the same level of concern	36		Female			Some college but no degree	Employed full-time (more than or equal to 32 hours per week)								$100,000 to $149,999	No					White		Michigan	Through my employer
4-6 hours a day	Yes	6-10 times a day	More than 10 times a day	Not much control	Not at all secure	7	7		Embarrassment		Loss of employment opportunities					Embarrassment		No	No control	Not very secure	7	7	Yes, I am more concerned now	Yes, I am more concerned now	20		Female			Some college but no degree			Full-time student						$75,000 to $99,999	No					White		California	Through my parents or my partner
1-3 hours a day	Yes	A few times a year	A few times a month	A lot of control	Somewhat secure	5	5							I am not concerned about any harms				No	A lot of control	Very secure	5	5	No, I have the same level of concern	No, I have the same level of concern	54	Male				Master’s degree (for example: MA, MS, MEng, Med, MSW, MBA)	Employed full-time (more than or equal to 32 hours per week)								$50,000 to $74,999	No					White		North Carolina	Through my employer
7-9 hours a day	Yes	A few times a year	A few times a year	Not much control	Not very secure	7	8	Identity theft	Embarrassment	Loss of education opportunities	Loss of employment opportunities	Financial loss	Discrimination			Embarrassment		No	Not much control	Somewhat secure	4	7	Yes, I am more concerned now	Yes, I am more concerned now	29	Male				Bachelor’s degree (for example: BA, AB, BS)		Employed part-time (less than 32 hours per week)							$10,000 to $19,999	No		Asian					New York	I have Medicaid or other state insurance
1-3 hours a day	Yes	2-5 times a day	6-10 times a day	Not much control	Not very secure	8	9						Discrimination		once it's out there, it's out there	Discrimination		No	Not much control	Not very secure	9	9	Yes, I am more concerned now	Yes, I am more concerned now	38		Female			Bachelor’s degree (for example: BA, AB, BS)						Homemaker			$35,000 to $49,999	No					White		California	Through my parents or my partner
7-9 hours a day	Yes	Once a day	Once a day	Complete control	Somewhat secure	7	7	Identity theft								Identity theft		No	A lot of control	Very secure	7	7	No, I have the same level of concern	No, I have the same level of concern	32	Male				Bachelor’s degree (for example: BA, AB, BS)	Employed full-time (more than or equal to 32 hours per week)								$35,000 to $49,999	No					White		Illinois	Through my employer
4-6 hours a day	Yes	A few times a month	Once a day	Not much control	Not at all secure	8	9		Embarrassment		Loss of employment opportunities		Discrimination			Loss of employment opportunities		No	Not much control	Somewhat secure	9	6	Yes, I am more concerned now	No, I have the same level of concern	24		Female			Some college but no degree	Employed full-time (more than or equal to 32 hours per week)								$50,000 to $74,999	No		Asian					Texas	I do not have health insurance
1-3 hours a day	Yes	2-5 times a day	2-5 times a day	Not much control	Not very secure	5	5	Identity theft								Identity theft		Yes	Not much control	Not very secure	8	5	Yes, I am more concerned now	Yes, I am more concerned now	36		Female			Bachelor’s degree (for example: BA, AB, BS)	Employed full-time (more than or equal to 32 hours per week)								$35,000 to $49,999	Yes					White		Missouri	Through my employer
4-6 hours a day	No			A lot of control	Not very secure	7	7	Identity theft				Financial loss				Identity theft		Yes	Not much control	Not very secure	7	7	Yes, I am more concerned now	Yes, I am more concerned now	40		Female			Bachelor’s degree (for example: BA, AB, BS)	Employed full-time (more than or equal to 32 hours per week)								$50,000 to $74,999	No					White		Washington	Through my employer
1-3 hours a day	Yes	Almost every day	2-5 times a day	A lot of control	Somewhat secure	7	7	Identity theft					Discrimination			Identity theft		Yes	A lot of control	Somewhat secure	8	8	Yes, I am more concerned now	Yes, I am more concerned now	31	Male				Bachelor’s degree (for example: BA, AB, BS)	Employed full-time (more than or equal to 32 hours per week)			Part-time student					$35,000 to $49,999	No					White		Florida	Through my employer
10-12 hours a day	Yes	Once a day	6-10 times a day	Not much control	Not very secure	7	7	Identity theft	Embarrassment			Financial loss				Financial loss		No	Not much control	Not very secure	7	7	Yes, I am more concerned now	Yes, I am more concerned now	43	Male				Some college but no degree	Employed full-time (more than or equal to 32 hours per week)								$35,000 to $49,999	No					White		Georgia	I do not have health insurance
4-6 hours a day	Yes	A few times a month	2-5 times a day	Not much control	Somewhat secure	5	8	Identity theft				Financial loss	Discrimination			Financial loss		No	A lot of control	Somewhat secure	7	9	No, I have the same level of concern	Yes, I am more concerned now	47		Female			Doctorate or professional degree (for example: MD, JD, PhD, EdD)	Employed full-time (more than or equal to 32 hours per week)								$75,000 to $99,999	No					White		Wisconsin	Through my employer
10-12 hours a day	Yes	A few times a week	2-5 times a day	A lot of control	Not very secure	9	9	Identity theft	Embarrassment							Identity theft		No	Not much control	Not very secure	9	9	Yes, I am more concerned now	Yes, I am more concerned now	52	Male				Bachelor’s degree (for example: BA, AB, BS)	Employed full-time (more than or equal to 32 hours per week)								$10,000 to $19,999	No					White		Virginia	I purchase my healthcare insurance through the HealthCare Marketplace (US federal government insurance plans)
10-12 hours a day	Yes	2-5 times a day	6-10 times a day	A lot of control	Somewhat secure	6	6	Identity theft			Loss of employment opportunities	Financial loss				Embarrassment		No	A lot of control	Somewhat secure	5	5	No, I have the same level of concern	No, I have the same level of concern	21	Male				Some college but no degree			Full-time student						$35,000 to $49,999	No					White		Pennsylvania	Through my parents or my partner
4-6 hours a day	Yes	A few times a year	Almost every day	Not much control	Not very secure	<p>Not at all Concerned</p>1	<p>Not at all Concerned</p>1	Identity theft										No	Not much control	Not very secure	3	3	Yes, I am more concerned now	Yes, I am more concerned now	69	Male				Master’s degree (for example: MA, MS, MEng, Med, MSW, MBA)		Employed part-time (less than 32 hours per week)							$100,000 to $149,999	No					White		Arizona	I have Medicare
7-9 hours a day	Yes	I never post to social media	A few times a month	Not much control	Not very secure	9	9	Identity theft	Embarrassment							Identity theft		No	Not much control	Not very secure	3	3	Yes, I am more concerned now	Yes, I am more concerned now	45	Male				Bachelor’s degree (for example: BA, AB, BS)					Unemployed, seeking work				Less than $10,000	No					White		New York	I have Medicaid or other state insurance
7-9 hours a day	Yes	A few times a month	Once a day	A lot of control	Not very secure	6	6	Identity theft				Financial loss				Identity theft		No	A lot of control	Somewhat secure	5	5	Yes, I am more concerned now	Yes, I am more concerned now	24	Male				Some college but no degree		Employed part-time (less than 32 hours per week)							$10,000 to $19,999	No					White		Tennessee	Through my parents or my partner
7-9 hours a day	Yes	A few times a month	6-10 times a day	Not much control	Not very secure	8	8	Identity theft	Embarrassment		Loss of employment opportunities	Financial loss	Discrimination			Financial loss		No	Not much control	Somewhat secure	5	5	No, I have the same level of concern	No, I have the same level of concern	32		Female			Master’s degree (for example: MA, MS, MEng, Med, MSW, MBA)		Employed part-time (less than 32 hours per week)							$75,000 to $99,999	No			Black or African American				Louisiana	Through my parents or my partner
4-6 hours a day	Yes	2-5 times a day	2-5 times a day	A lot of control	Somewhat secure	6	6								harassment and unwanted attention	Discrimination		No	Not much control	Somewhat secure	8	5	No, I have the same level of concern	No, I have the same level of concern	39	Male				Some college but no degree	Employed full-time (more than or equal to 32 hours per week)								$20,000 to $34,999	No					White		Maryland	I purchase my healthcare insurance through the HealthCare Marketplace (US federal government insurance plans)
10-12 hours a day	Yes	A few times a month	A few times a month	Not much control	Not very secure	<p>Extremely Concerned</p>10	<p>Extremely Concerned</p>10	Identity theft	Embarrassment	Loss of education opportunities	Loss of employment opportunities	Financial loss	Discrimination			Identity theft		No	A lot of control	Not very secure	6	Extremely Concerned 10	No, I have the same level of concern	Yes, I am more concerned now	38	Male				High school graduate or GED					Unemployed, seeking work				$20,000 to $34,999	No					White		Florida	I do not have health insurance
10-12 hours a day	Yes	Once a day	More than 10 times a day	Not much control	Not very secure	8	9		Embarrassment		Loss of employment opportunities	Financial loss	Discrimination			Financial loss		No	No control	Somewhat secure	6	9	No, I have the same level of concern	No, I have the same level of concern	24		Female			Post high school training other than college or associate’s degree (for example: vocational or technical program)	Employed full-time (more than or equal to 32 hours per week)								$20,000 to $34,999	No					White		Florida	I do not have health insurance
4-6 hours a day	Yes	I never post to social media	Once a day	A lot of control	Not very secure	9	9	Identity theft				Financial loss				Identity theft		No	Not much control	Not very secure	Extremely Concerned 10	Extremely Concerned 10	Yes, I am more concerned now	Yes, I am more concerned now	69		Female			Some college but no degree	Employed full-time (more than or equal to 32 hours per week)								$35,000 to $49,999	No					White		Virginia	I have Medicare
1-3 hours a day	Yes	A few times a month	Once a day	A lot of control	Somewhat secure	4	4	Identity theft				Financial loss				Identity theft		No	Not much control	Somewhat secure	7	7	No, I have the same level of concern	No, I have the same level of concern	34		Female			Bachelor’s degree (for example: BA, AB, BS)		Employed part-time (less than 32 hours per week)							$75,000 to $99,999	Yes					White		Tennessee	Through my employer
7-9 hours a day	Yes	A few times a week	A few times a week	A lot of control	Somewhat secure	8	<p>Extremely Concerned</p>10	Identity theft				Financial loss				Identity theft		No	A lot of control	Somewhat secure	9	8	No, I have the same level of concern	Yes, I am more concerned now	50	Male				Bachelor’s degree (for example: BA, AB, BS)	Employed full-time (more than or equal to 32 hours per week)								$100,000 to $149,999	No					White		Washington	Through my employer
1-3 hours a day	Yes	2-5 times a day	6-10 times a day	A lot of control	Not very secure	9	9	Identity theft			Loss of employment opportunities		Discrimination			Identity theft		Yes	A lot of control	Somewhat secure	9	9	Yes, I am more concerned now	Yes, I am more concerned now	30	Male				Bachelor’s degree (for example: BA, AB, BS)	Employed full-time (more than or equal to 32 hours per week)								$50,000 to $74,999	No					White		Arkansas	Through my employer
4-6 hours a day	Yes	A few times a month	Almost every day	Not much control	Somewhat secure	5	5	Identity theft								Identity theft		No	A lot of control	Somewhat secure	5	5	No, I have the same level of concern	No, I have the same level of concern	33	Male				Some college but no degree	Employed full-time (more than or equal to 32 hours per week)								$20,000 to $34,999	No					White		Pennsylvania	Through my employer
4-6 hours a day	Yes	2-5 times a day	2-5 times a day	A lot of control	Somewhat secure	6	7	Identity theft	Embarrassment							Identity theft		No	A lot of control	Somewhat secure	8	8	Yes, I am more concerned now	Yes, I am more concerned now	38		Female			High school graduate or GED	Employed full-time (more than or equal to 32 hours per week)								$50,000 to $74,999	No					White		Tennessee	Through my employer
4-6 hours a day	Yes	A few times a month	A few times a week	A lot of control	Somewhat secure	3	3							I am not concerned about any harms				Yes	Not much control	Not at all secure	2	2	No, I have the same level of concern	No, I have the same level of concern	19	Male				Some college but no degree		Employed part-time (less than 32 hours per week)	Full-time student						$75,000 to $99,999	No			Black or African American				Florida	Through my parents or my partner
1-3 hours a day	Yes	A few times a year	A few times a week	Not much control	Somewhat secure	4	6	Identity theft			Loss of employment opportunities	Financial loss				Identity theft		No	Not much control	Somewhat secure	4	7	No, I have the same level of concern	No, I have the same level of concern	43	Male				Master’s degree (for example: MA, MS, MEng, Med, MSW, MBA)	Employed full-time (more than or equal to 32 hours per week)								$75,000 to $99,999	No					White		Kentucky	Through my employer
4-6 hours a day	Yes	A few times a year	2-5 times a day	Not much control	Not at all secure	5	5		Embarrassment		Loss of employment opportunities					Loss of employment opportunities		Yes	Not much control	Not very secure	4	4	Yes, I am more concerned now	Yes, I am more concerned now	45	Male				Bachelor’s degree (for example: BA, AB, BS)		Employed part-time (less than 32 hours per week)	Full-time student						$35,000 to $49,999	No					White		Missouri	I do not have health insurance
7-9 hours a day	Yes	A few times a week	2-5 times a day	Not much control	Not very secure	9	9	Identity theft	Embarrassment			Financial loss				Financial loss		No	A lot of control	Somewhat secure	9	9	Yes, I am more concerned now	Yes, I am more concerned now	62		Female			Master’s degree (for example: MA, MS, MEng, Med, MSW, MBA)								Retired	$75,000 to $99,999	No					White		South Carolina	Through my employer
4-6 hours a day	Yes	Almost every day	6-10 times a day	Not much control	Somewhat secure	6	6					Financial loss				Financial loss		No	Not much control	Somewhat secure	7	6	Yes, I am more concerned now	No, I have the same level of concern	21	Male				Some college but no degree			Full-time student						$35,000 to $49,999	No					White		California	Through my parents or my partner
7-9 hours a day	Yes	A few times a month	2-5 times a day	Not much control	Not very secure	7	7	Identity theft		Loss of education opportunities	Loss of employment opportunities					Loss of employment opportunities		No	Not much control	Somewhat secure	8	8	Yes, I am more concerned now	Yes, I am more concerned now	26		Female			Bachelor’s degree (for example: BA, AB, BS)	Employed full-time (more than or equal to 32 hours per week)								$35,000 to $49,999	Yes					White		Puerto Rico	Through my employer
7-9 hours a day	Yes	Almost every day	Once a day	A lot of control	Not at all secure	2	3	Identity theft	Embarrassment							Embarrassment		No	A lot of control	Not very secure	6	5	Yes, I am less concerned now	Yes, I am less concerned now	22	Male				Some college but no degree	Employed full-time (more than or equal to 32 hours per week)								$20,000 to $34,999	Yes	American Indian or Alaska Native						Florida	Through my employer
1-3 hours a day	Yes	A few times a month	6-10 times a day	A lot of control	Not at all secure	9	9	Identity theft	Embarrassment							Identity theft		Yes	Complete control	Very secure	8	8	Yes, I am less concerned now	No, I have the same level of concern	35	Male				Bachelor’s degree (for example: BA, AB, BS)	Employed full-time (more than or equal to 32 hours per week)								$75,000 to $99,999	No					White		Michigan	Through my employer
1-3 hours a day	Yes	A few times a week	Almost every day	Not much control	Not very secure	9	<p>Extremely Concerned</p>10	Identity theft			Loss of employment opportunities					Identity theft		Yes	No control	Not at all secure	9	Extremely Concerned 10	Yes, I am more concerned now	No, I have the same level of concern	30		Female			Bachelor’s degree (for example: BA, AB, BS)	Employed full-time (more than or equal to 32 hours per week)								$35,000 to $49,999	Yes					White		Florida	I purchase my healthcare insurance through the HealthCare Marketplace (US federal government insurance plans)
4-6 hours a day	Yes	A few times a week	More than 10 times a day	No control	Not at all secure	8	8	Identity theft	Embarrassment	Loss of education opportunities	Loss of employment opportunities	Financial loss	Discrimination			Embarrassment		No	No control	Not at all secure	8	8	Yes, I am more concerned now	Yes, I am more concerned now	25		Female			Bachelor’s degree (for example: BA, AB, BS)	Employed full-time (more than or equal to 32 hours per week)								$35,000 to $49,999	No					White		Massachusetts	Through my parents or my partner
7-9 hours a day	Yes	A few times a month	A few times a week	Not much control	Not very secure	6	6	Identity theft	Embarrassment			Financial loss	Discrimination			Identity theft		No	Not much control	Somewhat secure	7	7	Yes, I am more concerned now	Yes, I am more concerned now	45		Female			Bachelor’s degree (for example: BA, AB, BS)	Employed full-time (more than or equal to 32 hours per week)								$50,000 to $74,999	No					White		Washington	I purchase my own private health insurance (outside of employer)
4-6 hours a day	Yes	A few times a year	6-10 times a day	Not much control	Not at all secure	9	9	Identity theft	Embarrassment			Financial loss				Financial loss		Yes	Not much control	Somewhat secure	7	8	Yes, I am more concerned now	Yes, I am more concerned now	25	Male				Bachelor’s degree (for example: BA, AB, BS)	Employed full-time (more than or equal to 32 hours per week)								$50,000 to $74,999	Yes					White		Florida	Through my employer
1-3 hours a day	Yes	A few times a year	2-5 times a day	No control	Not at all secure	8	8	Identity theft	Embarrassment	Loss of education opportunities	Loss of employment opportunities	Financial loss	Discrimination			Loss of employment opportunities		No	No control	Not very secure	8	8	Yes, I am more concerned now	Yes, I am more concerned now	35	Male				Bachelor’s degree (for example: BA, AB, BS)	Employed full-time (more than or equal to 32 hours per week)								$35,000 to $49,999	No					White		Washington	Through my employer
4-6 hours a day	Yes	Once a day	2-5 times a day	Not much control	Not very secure	8	8	Identity theft	Embarrassment	Loss of education opportunities	Loss of employment opportunities	Financial loss	Discrimination			Loss of employment opportunities		No	Not much control	Not very secure	9	8	Yes, I am more concerned now	Yes, I am more concerned now	29	Male				Bachelor’s degree (for example: BA, AB, BS)	Employed full-time (more than or equal to 32 hours per week)								$35,000 to $49,999	No					White		Colorado	I do not have health insurance
7-9 hours a day	Yes	Almost every day	6-10 times a day	A lot of control	Not very secure	3	9	Identity theft				Financial loss				Financial loss		Yes	A lot of control	Somewhat secure	3	7	No, I have the same level of concern	Yes, I am more concerned now	30	Male				Bachelor’s degree (for example: BA, AB, BS)	Employed full-time (more than or equal to 32 hours per week)								$75,000 to $99,999	No	American Indian or Alaska Native						Maryland	Through my employer
4-6 hours a day	Yes	2-5 times a day	6-10 times a day	Not much control	Somewhat secure	5	4	Identity theft					Discrimination			Identity theft		No	Not much control	Somewhat secure	8	Extremely Concerned 10	No, I have the same level of concern	No, I have the same level of concern	20		Female			High school graduate or GED					Unemployed, seeking work				$10,000 to $19,999	Yes					White		Florida	I purchase my healthcare insurance through the HealthCare Marketplace (US federal government insurance plans)
7-9 hours a day	No			Not much control	Somewhat secure	9	6	Identity theft				Financial loss				Identity theft		No	Not much control	Somewhat secure	Extremely Concerned 10	8	No, I have the same level of concern	No, I have the same level of concern	34	Male				High school graduate or GED					Unemployed, seeking work				$10,000 to $19,999	No					White		Oklahoma	I do not have health insurance
1-3 hours a day	Yes	A few times a month	2-5 times a day	Not much control	Not very secure	8	8	Identity theft				Financial loss				Financial loss		No	Not much control	Somewhat secure	7	7	Yes, I am more concerned now	Yes, I am more concerned now	33		Female			Bachelor’s degree (for example: BA, AB, BS)						Homemaker			$100,000 to $149,999	No					White		Missouri	Through my parents or my partner
13+ hours a day	Yes	A few times a year	A few times a month	No control	Not at all secure	8	9	Identity theft	Embarrassment		Loss of employment opportunities		Discrimination			Embarrassment		No	Not much control	Not very secure	8	6	Yes, I am more concerned now	Yes, I am more concerned now	25	Male				Some college but no degree					Unemployed, seeking work				$10,000 to $19,999	No					White		California	I have Medicaid or other state insurance
7-9 hours a day	Yes	A few times a month	Once a day	Not much control	Not very secure	<p>Extremely Concerned</p>10	<p>Extremely Concerned</p>10	Identity theft	Embarrassment	Loss of education opportunities	Loss of employment opportunities	Financial loss	Discrimination			Identity theft		No	Not much control	Very secure	Extremely Concerned 10	Extremely Concerned 10	Yes, I am more concerned now	Yes, I am more concerned now	59		Female			Bachelor’s degree (for example: BA, AB, BS)					Unemployed, seeking work				Less than $10,000	No					White		Idaho	I do not have health insurance
7-9 hours a day	Yes	A few times a week	2-5 times a day	A lot of control	Somewhat secure	4	4	Identity theft	Embarrassment							Identity theft		Yes	A lot of control	Somewhat secure	3	3	No, I have the same level of concern	No, I have the same level of concern	27	Male				Bachelor’s degree (for example: BA, AB, BS)	Employed full-time (more than or equal to 32 hours per week)								$35,000 to $49,999	No		Asian					Georgia	Through my employer
4-6 hours a day	Yes	A few times a month	A few times a week	Not much control	Not at all secure	<p>Extremely Concerned</p>10	9	Identity theft	Embarrassment	Loss of education opportunities	Loss of employment opportunities		Discrimination			Embarrassment		No	A lot of control	Not very secure	7	7	Yes, I am more concerned now	Yes, I am more concerned now	28		Female			Bachelor’s degree (for example: BA, AB, BS)	Employed full-time (more than or equal to 32 hours per week)								$35,000 to $49,999	No		Asian					Virginia	I purchase my own private health insurance (outside of employer)
7-9 hours a day	Yes	A few times a month	6-10 times a day	Not much control	Not very secure	7	7	Identity theft	Embarrassment		Loss of employment opportunities					Loss of employment opportunities		No	A lot of control	Somewhat secure	7	7	Yes, I am more concerned now	Yes, I am more concerned now	27		Female			Bachelor’s degree (for example: BA, AB, BS)	Employed full-time (more than or equal to 32 hours per week)								$100,000 to $149,999	No					White		Connecticut	Through my employer
10-12 hours a day	Yes	A few times a year	A few times a week	Not much control	Not very secure	8	8	Identity theft				Financial loss				Financial loss		Yes	Not much control	Not very secure	8	8	No, I have the same level of concern	No, I have the same level of concern	51		Female			Master’s degree (for example: MA, MS, MEng, Med, MSW, MBA)		Employed part-time (less than 32 hours per week)							$150,000 or more	No					White		Colorado	Through my employer
4-6 hours a day	Yes	2-5 times a day	6-10 times a day	Not much control	Not very secure	7	7	Identity theft	Embarrassment							Identity theft		No	Not much control	Not very secure	7	7	Yes, I am more concerned now	Yes, I am more concerned now	27		Female			Bachelor’s degree (for example: BA, AB, BS)	Employed full-time (more than or equal to 32 hours per week)								$75,000 to $99,999	No					White		California	Through my employer
7-9 hours a day	Yes	A few times a week	Almost every day	A lot of control	Very secure	7	7	Identity theft	Embarrassment							Identity theft		No	A lot of control	Somewhat secure	7	7	No, I have the same level of concern	No, I have the same level of concern	27	Male				Bachelor’s degree (for example: BA, AB, BS)	Employed full-time (more than or equal to 32 hours per week)								$150,000 or more	Yes					White		Michigan	I have Medicaid or other state insurance
7-9 hours a day	Yes	A few times a month	2-5 times a day	Not much control	Not at all secure	9	9		Embarrassment							Embarrassment		No	Not much control	Somewhat secure	9	5	Yes, I am less concerned now	Yes, I am less concerned now	33		Female			Bachelor’s degree (for example: BA, AB, BS)	Employed full-time (more than or equal to 32 hours per week)								$50,000 to $74,999	Yes					White		Florida	I do not have health insurance
7-9 hours a day	Yes	A few times a week	6-10 times a day	A lot of control	Somewhat secure	9	9	Identity theft	Embarrassment		Loss of employment opportunities	Financial loss				Identity theft		No	Not much control	Not very secure	8	8	Yes, I am more concerned now	Yes, I am more concerned now	30		Female			Bachelor’s degree (for example: BA, AB, BS)					Unemployed, seeking work				$35,000 to $49,999	No					White		Indiana	I purchase my healthcare insurance through the HealthCare Marketplace (US federal government insurance plans)
4-6 hours a day	Yes	2-5 times a day	2-5 times a day	A lot of control	Somewhat secure	5	5		Embarrassment							Embarrassment		No	A lot of control	Somewhat secure	5	5	No, I have the same level of concern	No, I have the same level of concern	55	Male				High school graduate or GED	Employed full-time (more than or equal to 32 hours per week)								$50,000 to $74,999	No	American Indian or Alaska Native				White		Pennsylvania	I have Medicaid or other state insurance
1-3 hours a day	Yes	2-5 times a day	2-5 times a day	A lot of control	Somewhat secure	<p>Not at all Concerned</p>1	<p>Not at all Concerned</p>1							I am not concerned about any harms				Yes	A lot of control	Very secure	Not at all Concerned 1	Not at all Concerned 1	No, I have the same level of concern	No, I have the same level of concern	54		Female			Some college but no degree		Employed part-time (less than 32 hours per week)							$10,000 to $19,999	No					White		California	I have Medicaid or other state insurance
4-6 hours a day	Yes	A few times a month	A few times a month	Not much control	Not very secure	3	3							I am not concerned about any harms				Yes	Not much control	Not very secure	4	4	No, I have the same level of concern	No, I have the same level of concern	61	Male				Bachelor’s degree (for example: BA, AB, BS)	Employed full-time (more than or equal to 32 hours per week)								$100,000 to $149,999	No					White		Indiana	Through my employer
1-3 hours a day	Yes	Once a day	2-5 times a day	Not much control	Somewhat secure	9	9	Identity theft				Financial loss	Discrimination			Identity theft		No	Not much control	Not very secure	9	9	Yes, I am more concerned now	Yes, I am more concerned now	73		Female			Master’s degree (for example: MA, MS, MEng, Med, MSW, MBA)								Retired	$35,000 to $49,999	No					White		Texas	I have Medicare
7-9 hours a day	Yes	A few times a month	6-10 times a day	A lot of control	Somewhat secure	8	5	Identity theft	Embarrassment							Identity theft		No	A lot of control	Somewhat secure	8	6	Yes, I am more concerned now	No, I have the same level of concern	30	Male				Doctorate or professional degree (for example: MD, JD, PhD, EdD)	Employed full-time (more than or equal to 32 hours per week)								$75,000 to $99,999	No					White		Texas	I purchase my own private health insurance (outside of employer)
1-3 hours a day	Yes	A few times a year	A few times a week	A lot of control	Somewhat secure	4	2	Identity theft			Loss of employment opportunities	Financial loss	Discrimination			Identity theft		Yes	Not much control	Not very secure	3	3	No, I have the same level of concern	No, I have the same level of concern	33	Male				Bachelor’s degree (for example: BA, AB, BS)	Employed full-time (more than or equal to 32 hours per week)								$50,000 to $74,999	No					White		Michigan	I purchase my healthcare insurance through the HealthCare Marketplace (US federal government insurance plans)
1-3 hours a day	Yes	A few times a week	Almost every day	A lot of control	Not very secure	4	4	Identity theft								Identity theft		No	A lot of control	Somewhat secure	2	2	No, I have the same level of concern	No, I have the same level of concern	34	Male				Some college but no degree	Employed full-time (more than or equal to 32 hours per week)								$35,000 to $49,999	No					White		Texas	Through my employer
1-3 hours a day	Yes	A few times a month	A few times a week	A lot of control	Somewhat secure	8	8	Identity theft				Financial loss				Identity theft		Yes	Not much control	Somewhat secure	7	7	Yes, I am more concerned now	Yes, I am more concerned now	60	Male				Bachelor’s degree (for example: BA, AB, BS)	Employed full-time (more than or equal to 32 hours per week)								$20,000 to $34,999	No					White		Rhode Island	Through my employer
1-3 hours a day	Yes	A few times a year	Once a day	A lot of control	Somewhat secure	3	3							I am not concerned about any harms				No	A lot of control	Somewhat secure	3	3	No, I have the same level of concern	No, I have the same level of concern	23	Male				Bachelor’s degree (for example: BA, AB, BS)	Employed full-time (more than or equal to 32 hours per week)								$35,000 to $49,999	No					White		Illinois	Through my employer
7-9 hours a day	Yes	A few times a month	2-5 times a day	Not much control	Not very secure	7	7		Embarrassment							Embarrassment		No	Not much control	Not very secure	7	7	Yes, I am more concerned now	Yes, I am more concerned now	56		Female			Some college but no degree		Employed part-time (less than 32 hours per week)							Less than $10,000	No					White		Georgia	I do not have health insurance
4-6 hours a day	Yes	A few times a year	A few times a week	Not much control	Somewhat secure	5	6	Identity theft								Identity theft		No	No control	Not very secure	6	6	Yes, I am more concerned now	Yes, I am more concerned now	55		Female			Master’s degree (for example: MA, MS, MEng, Med, MSW, MBA)		Employed part-time (less than 32 hours per week)							$50,000 to $74,999	No					White		Ohio	Through my parents or my partner
13+ hours a day	Yes	More than 10 times a day	More than 10 times a day	Not much control	Somewhat secure	<p>Extremely Concerned</p>10	<p>Extremely Concerned</p>10	Identity theft	Embarrassment	Loss of education opportunities	Loss of employment opportunities	Financial loss	Discrimination			Identity theft		No	A lot of control	Not very secure	9	9	No, I have the same level of concern	No, I have the same level of concern	30	Male				Bachelor’s degree (for example: BA, AB, BS)	Employed full-time (more than or equal to 32 hours per week)								$10,000 to $19,999	Yes					White		Illinois	I do not have health insurance
7-9 hours a day	Yes	A few times a week	More than 10 times a day	Not much control	Not at all secure	4	<p>Extremely Concerned</p>10	Identity theft	Embarrassment		Loss of employment opportunities					Identity theft		Yes	Not much control	Not at all secure	7	7	Yes, I am more concerned now	Yes, I am more concerned now	43		Female			Master’s degree (for example: MA, MS, MEng, Med, MSW, MBA)	Employed full-time (more than or equal to 32 hours per week)								$150,000 or more	No					White		New Jersey	Through my employer
13+ hours a day	Yes	A few times a month	6-10 times a day	No control	Not at all secure	<p>Extremely Concerned</p>10	<p>Extremely Concerned</p>10	Identity theft	Embarrassment			Financial loss	Discrimination			Financial loss		No	Not much control	Not very secure	8	8	Yes, I am more concerned now	Yes, I am more concerned now	36	Male				Bachelor’s degree (for example: BA, AB, BS)	Employed full-time (more than or equal to 32 hours per week)	Employed part-time (less than 32 hours per week)							$50,000 to $74,999	No					White		Oregon	I purchase my healthcare insurance through the HealthCare Marketplace (US federal government insurance plans)
1-3 hours a day	Yes	A few times a month	Almost every day	A lot of control	Somewhat secure	7	8	Identity theft				Financial loss				Identity theft		No	A lot of control	Somewhat secure	6	8	Yes, I am more concerned now	Yes, I am more concerned now	37		Female			Bachelor’s degree (for example: BA, AB, BS)	Employed full-time (more than or equal to 32 hours per week)								$75,000 to $99,999	No					White		Pennsylvania	Through my parents or my partner
7-9 hours a day	Yes	A few times a week	More than 10 times a day	Complete control	Not very secure	8	8	Identity theft	Embarrassment	Loss of education opportunities	Loss of employment opportunities	Financial loss	Discrimination			Embarrassment		Yes	Not much control	Not very secure	8	8	No, I have the same level of concern	No, I have the same level of concern	23		Female			Some college but no degree	Employed full-time (more than or equal to 32 hours per week)								$35,000 to $49,999	No					White		Kansas	I purchase my own private health insurance (outside of employer)
7-9 hours a day	Yes	A few times a month	Once a day	Not much control	Not very secure	<p>Extremely Concerned</p>10	<p>Extremely Concerned</p>10	Identity theft								Identity theft		No	Not much control	Somewhat secure	Extremely Concerned 10	Extremely Concerned 10	Yes, I am more concerned now	Yes, I am more concerned now	25		Female			Bachelor’s degree (for example: BA, AB, BS)	Employed full-time (more than or equal to 32 hours per week)								$35,000 to $49,999	No					White		Virginia	Through my employer
4-6 hours a day	Yes	Once a day	6-10 times a day	Complete control	Somewhat secure	6	6		Embarrassment	Loss of education opportunities	Loss of employment opportunities		Discrimination			Loss of employment opportunities		No	Not much control	Somewhat secure	6	6	No, I have the same level of concern	No, I have the same level of concern	23		Female			Some college but no degree	Employed full-time (more than or equal to 32 hours per week)								$10,000 to $19,999	No			Black or African American				Pennsylvania	Through my parents or my partner
13+ hours a day	Yes	Almost every day	More than 10 times a day	No control	Not very secure	<p>Not at all Concerned</p>1	<p>Not at all Concerned</p>1							I am not concerned about any harms				No	No control	Somewhat secure	Not at all Concerned 1	Not at all Concerned 1	No, I have the same level of concern	No, I have the same level of concern	45		Female			Some college but no degree						Homemaker			$10,000 to $19,999	No					White		Arkansas	I have Medicaid or other state insurance
10-12 hours a day	Yes	A few times a year	A few times a month	Not much control	Not very secure	<p>Extremely Concerned</p>10	7	Identity theft	Embarrassment		Loss of employment opportunities	Financial loss	Discrimination			Financial loss		No	A lot of control	Somewhat secure	3	3	No, I have the same level of concern	No, I have the same level of concern	27		Female			Some college but no degree	Employed full-time (more than or equal to 32 hours per week)								$20,000 to $34,999	No					White		Illinois	I have Medicaid or other state insurance
1-3 hours a day	Yes	Almost every day	2-5 times a day	Not much control	Not at all secure	9	<p>Extremely Concerned</p>10	Identity theft								Identity theft		No	No control	Not very secure	6	5	No, I have the same level of concern	No, I have the same level of concern	31		Female			Bachelor’s degree (for example: BA, AB, BS)						Homemaker			$75,000 to $99,999	No					White		Georgia	I purchase my own private health insurance (outside of employer)
4-6 hours a day	Yes	A few times a year	Almost every day	No control	Not very secure	7	7		Embarrassment	Loss of education opportunities	Loss of employment opportunities	Financial loss	Discrimination			Loss of employment opportunities		No	A lot of control	Somewhat secure	8	8	Yes, I am more concerned now	Yes, I am more concerned now	20	Male				Bachelor’s degree (for example: BA, AB, BS)			Full-time student						$50,000 to $74,999	No					White		Minnesota	Through my parents or my partner
10-12 hours a day	Yes	6-10 times a day	More than 10 times a day	A lot of control	Somewhat secure	2	7	Identity theft	Embarrassment		Loss of employment opportunities					Loss of employment opportunities		Yes	A lot of control	Somewhat secure	Extremely Concerned 10	Extremely Concerned 10	No, I have the same level of concern	No, I have the same level of concern	35	Male				Some college but no degree	Employed full-time (more than or equal to 32 hours per week)								$35,000 to $49,999	No					White		Texas	Through my employer
1-3 hours a day	Yes	A few times a week	Almost every day	Not much control	Somewhat secure	6	6						Discrimination			Discrimination		No	Not much control	Somewhat secure	7	7	No, I have the same level of concern	No, I have the same level of concern	41		Female			Master’s degree (for example: MA, MS, MEng, Med, MSW, MBA)						Homemaker			$50,000 to $74,999	No					White		Pennsylvania	Through my employer
1-3 hours a day	No			Not much control	Not very secure	<p>Extremely Concerned</p>10	<p>Extremely Concerned</p>10	Identity theft				Financial loss	Discrimination			Discrimination		No	Not much control	Not at all secure	Extremely Concerned 10	Extremely Concerned 10	Yes, I am more concerned now	Yes, I am more concerned now	48	Male				Some college but no degree	Employed full-time (more than or equal to 32 hours per week)								$35,000 to $49,999	No					White		North Carolina	I do not have health insurance
7-9 hours a day	Yes	A few times a year	2-5 times a day	Not much control	Somewhat secure	<p>Extremely Concerned</p>10	<p>Extremely Concerned</p>10	Identity theft	Embarrassment	Loss of education opportunities	Loss of employment opportunities		Discrimination			Identity theft		Yes	Not much control	Somewhat secure	Extremely Concerned 10	Extremely Concerned 10	No, I have the same level of concern	No, I have the same level of concern	31	Male				Bachelor’s degree (for example: BA, AB, BS)	Employed full-time (more than or equal to 32 hours per week)								$50,000 to $74,999	No					White		Florida	Through my employer
1-3 hours a day	Yes	A few times a month	A few times a week	Not much control	Not very secure	8	8	Identity theft	Embarrassment		Loss of employment opportunities	Financial loss	Discrimination			Embarrassment		Yes	Not much control	Not very secure	Extremely Concerned 10	Extremely Concerned 10	Yes, I am more concerned now	Yes, I am more concerned now	32		Female			Bachelor’s degree (for example: BA, AB, BS)	Employed full-time (more than or equal to 32 hours per week)								$20,000 to $34,999	Yes					White		Illinois	Through my employer
1-3 hours a day	Yes	Once a day	2-5 times a day	Not much control	Somewhat secure	3	4							I am not concerned about any harms				Yes	A lot of control	Very secure	3	3	No, I have the same level of concern	No, I have the same level of concern	29		Female			Some college but no degree	Employed full-time (more than or equal to 32 hours per week)			Part-time student					$150,000 or more	No					White		Nevada	Through my parents or my partner
1-3 hours a day	Yes	A few times a month	Once a day	A lot of control	Somewhat secure	5	5					Financial loss						No	No control	Somewhat secure	5	5	No, I have the same level of concern	No, I have the same level of concern	54	Male				Master’s degree (for example: MA, MS, MEng, Med, MSW, MBA)	Employed full-time (more than or equal to 32 hours per week)								$50,000 to $74,999	No					White		Illinois	Through my employer
7-9 hours a day	Yes	A few times a year	2-5 times a day	A lot of control	Not very secure	3	8	Identity theft			Loss of employment opportunities	Financial loss				Identity theft		Yes	A lot of control	Somewhat secure	2	2	Yes, I am more concerned now	Yes, I am more concerned now	32	Male				Doctorate or professional degree (for example: MD, JD, PhD, EdD)	Employed full-time (more than or equal to 32 hours per week)								$150,000 or more	No					White		District of Columbia	Through my employer
7-9 hours a day	Yes	A few times a week	Almost every day	A lot of control	Not very secure	7	7	Identity theft				Financial loss				Identity theft		No	Not much control	Somewhat secure	8	8	No, I have the same level of concern	No, I have the same level of concern	29	Male				Bachelor’s degree (for example: BA, AB, BS)	Employed full-time (more than or equal to 32 hours per week)								$35,000 to $49,999	Yes					White		Texas	Through my employer
10-12 hours a day	Yes	Almost every day	6-10 times a day	A lot of control	Not at all secure	6	6		Embarrassment				Discrimination			Discrimination		Yes	A lot of control	Somewhat secure	3	3	No, I have the same level of concern	No, I have the same level of concern	22		Female			Some college but no degree		Employed part-time (less than 32 hours per week)							$10,000 to $19,999	Yes					White		Indiana	Through my parents or my partner
7-9 hours a day	Yes	Once a day	6-10 times a day	No control	Not at all secure	9	8	Identity theft	Embarrassment				Discrimination			Identity theft		Yes	A lot of control	Somewhat secure	8	8	Yes, I am more concerned now	Yes, I am more concerned now	23		Female			Some college but no degree	Employed full-time (more than or equal to 32 hours per week)								$20,000 to $34,999	No			Black or African American				Illinois	Through my parents or my partner
4-6 hours a day	Yes	A few times a week	Almost every day	A lot of control	Not very secure	5	3							I am not concerned about any harms				No	A lot of control	Somewhat secure	3	3	No, I have the same level of concern	No, I have the same level of concern	23	Male				High school graduate or GED					Unemployed, seeking work				Less than $10,000	No					White		North Carolina	I do not have health insurance
13+ hours a day	Yes	A few times a month	More than 10 times a day	Not much control	Not very secure	9	9	Identity theft	Embarrassment		Loss of employment opportunities	Financial loss	Discrimination			Embarrassment		Yes	Not much control	Somewhat secure	9	9	Yes, I am more concerned now	Yes, I am more concerned now	37		Female			Master’s degree (for example: MA, MS, MEng, Med, MSW, MBA)	Employed full-time (more than or equal to 32 hours per week)								$35,000 to $49,999	No					White		Indiana	Through my employer
13+ hours a day	Yes	6-10 times a day	More than 10 times a day	A lot of control	Somewhat secure	5	5	Identity theft				Financial loss				Identity theft		Yes	A lot of control	Somewhat secure	5	5	No, I have the same level of concern	No, I have the same level of concern	32	Male				High school graduate or GED	Employed full-time (more than or equal to 32 hours per week)								$35,000 to $49,999	No					White		Louisiana	I do not have health insurance
1-3 hours a day	Yes	A few times a month	A few times a month	A lot of control	Somewhat secure	5	6		Embarrassment							Embarrassment		No	A lot of control	Somewhat secure	3	5	No, I have the same level of concern	No, I have the same level of concern	23	Male				High school graduate or GED					Unemployed, seeking work				Less than $10,000	No					White		North Carolina	I do not have health insurance
4-6 hours a day	Yes	Almost every day	2-5 times a day	Not much control	Somewhat secure	6	6	Identity theft				Financial loss				Identity theft		Yes	Not much control	Not very secure	7	7	Yes, I am more concerned now	Yes, I am more concerned now	28		Female			Master’s degree (for example: MA, MS, MEng, Med, MSW, MBA)		Employed part-time (less than 32 hours per week)							$10,000 to $19,999	No					White		South Carolina	I purchase my healthcare insurance through the HealthCare Marketplace (US federal government insurance plans)
10-12 hours a day	Yes	A few times a year	2-5 times a day	Not much control	Not at all secure	<p>Extremely Concerned</p>10	<p>Extremely Concerned</p>10	Identity theft			Loss of employment opportunities	Financial loss	Discrimination			Loss of employment opportunities		Yes	Not much control	Not very secure	Extremely Concerned 10	Extremely Concerned 10	Yes, I am more concerned now	Yes, I am more concerned now	33	Male				Bachelor’s degree (for example: BA, AB, BS)	Employed full-time (more than or equal to 32 hours per week)								$100,000 to $149,999	No					White		Florida	Through my employer
4-6 hours a day	Yes	A few times a month	Almost every day	Not much control	Not very secure	9	<p>Extremely Concerned</p>10	Identity theft	Embarrassment		Loss of employment opportunities	Financial loss	Discrimination			Identity theft		No	Not much control	Not very secure	7	7	Yes, I am more concerned now	Yes, I am more concerned now	35	Male				Some college but no degree	Employed full-time (more than or equal to 32 hours per week)								$35,000 to $49,999	No					White		New York	I purchase my healthcare insurance through the HealthCare Marketplace (US federal government insurance plans)
4-6 hours a day	Yes	Almost every day	6-10 times a day	Not much control	Somewhat secure	3	2	Identity theft	Embarrassment				Discrimination			Discrimination		Yes	Not much control	Somewhat secure	3	2	Yes, I am more concerned now	Yes, I am more concerned now	41		Female			Bachelor’s degree (for example: BA, AB, BS)	Employed full-time (more than or equal to 32 hours per week)								$20,000 to $34,999	No					White		Arizona	Through my employer
1-3 hours a day	Yes	A few times a year	Once a day	Not much control	Not very secure	5	5	Identity theft				Financial loss				Financial loss		No	Not much control	Not very secure	5	5	Yes, I am more concerned now	Yes, I am more concerned now	43		Female			Master’s degree (for example: MA, MS, MEng, Med, MSW, MBA)						Homemaker			Less than $10,000	No					White		Florida	Through my parents or my partner
1-3 hours a day	Yes	I never post to social media	A few times a month	No control	Not very secure	2	2	Identity theft				Financial loss				Identity theft		No	Not much control	Somewhat secure	3	3	Yes, I am more concerned now	Yes, I am more concerned now	21	Male				Some college but no degree			Full-time student						Less than $10,000	Yes					White		Tennessee	Through my parents or my partner
7-9 hours a day	Yes	Once a day	6-10 times a day	Not much control	Somewhat secure	3	5							I am not concerned about any harms				No	Not much control	Somewhat secure	5	4	No, I have the same level of concern	No, I have the same level of concern	20	Male				High school graduate or GED	Employed full-time (more than or equal to 32 hours per week)								$10,000 to $19,999	No					White		Washington	Through my employer
1-3 hours a day	Yes	A few times a week	Almost every day	A lot of control	Not very secure	6	6		Embarrassment							Embarrassment		Yes	A lot of control	Somewhat secure	6	6	Yes, I am more concerned now	Yes, I am more concerned now	21		Female			Some college but no degree	Employed full-time (more than or equal to 32 hours per week)								$50,000 to $74,999	No					White		Florida	Through my employer
4-6 hours a day	Yes	A few times a year	Once a day	A lot of control	Somewhat secure	2	2							I am not concerned about any harms				Yes	Not much control	Somewhat secure	Not at all Concerned 1	Not at all Concerned 1	No, I have the same level of concern	No, I have the same level of concern	47		Female			Bachelor’s degree (for example: BA, AB, BS)								Retired	$100,000 to $149,999	No					White		Illinois	Other (please specify)	Through my husband's employer
7-9 hours a day	Yes	I never post to social media	A few times a month	Not much control	Not very secure	9	9	Identity theft	Embarrassment		Loss of employment opportunities	Financial loss	Discrimination			Identity theft		No	A lot of control	Not very secure	9	9	Yes, I am more concerned now	Yes, I am more concerned now	35		Female			Bachelor’s degree (for example: BA, AB, BS)	Employed full-time (more than or equal to 32 hours per week)								$50,000 to $74,999	No			Black or African American				North Carolina	Through my employer
7-9 hours a day	Yes	A few times a week	6-10 times a day	Not much control	Somewhat secure	7	4	Identity theft			Loss of employment opportunities					Loss of employment opportunities		Yes	Not much control	Not very secure	6	5	Yes, I am more concerned now	Yes, I am more concerned now	41	Male				Master’s degree (for example: MA, MS, MEng, Med, MSW, MBA)						Homemaker			$75,000 to $99,999	No					White		Colorado	Through my parents or my partner
13+ hours a day	Yes	A few times a year	Once a day	Not much control	Not very secure	6	8	Identity theft				Financial loss				Identity theft		Yes	Not much control	Not very secure	6	8	Yes, I am more concerned now	Yes, I am more concerned now	43	Male				Some college but no degree	Employed full-time (more than or equal to 32 hours per week)								$35,000 to $49,999	No					White		Texas	I do not have health insurance
10-12 hours a day	Yes	Almost every day	6-10 times a day	Not much control	Not very secure	7	6	Identity theft	Embarrassment			Financial loss				Identity theft		Yes	Not much control	Not very secure	7	8	Yes, I am more concerned now	Yes, I am more concerned now	35	Male				Bachelor’s degree (for example: BA, AB, BS)	Employed full-time (more than or equal to 32 hours per week)								$35,000 to $49,999	Yes					White		Texas	Through my employer
4-6 hours a day	No			Not much control	Somewhat secure	7	9	Identity theft	Embarrassment		Loss of employment opportunities	Financial loss	Discrimination			Identity theft		No	Not much control	Somewhat secure	7	7	Yes, I am more concerned now	Yes, I am more concerned now	25	Male				Bachelor’s degree (for example: BA, AB, BS)							Unable to work due to disability		Less than $10,000	No					White		Minnesota	Through my parents or my partner
7-9 hours a day	Yes	I never post to social media	Almost every day	No control	Not at all secure	<p>Extremely Concerned</p>10	<p>Extremely Concerned</p>10	Identity theft	Embarrassment	Loss of education opportunities	Loss of employment opportunities	Financial loss	Discrimination	I am not concerned about any harms	I am extremely concerned over losing my SSN, as that cannot be replaced.			No	No control	Not at all secure	Extremely Concerned 10	Extremely Concerned 10	Yes, I am more concerned now	Yes, I am more concerned now	31	Male				Bachelor’s degree (for example: BA, AB, BS)	Employed full-time (more than or equal to 32 hours per week)								$20,000 to $34,999	No					White		Missouri	Through my employer
4-6 hours a day	Yes	A few times a month	Once a day	Not much control	Somewhat secure	9	9	Identity theft				Financial loss				Financial loss		No	Not much control	Somewhat secure	9	9	Yes, I am more concerned now	Yes, I am more concerned now	52	Male				Some college but no degree	Employed full-time (more than or equal to 32 hours per week)								$150,000 or more	No					White		South Carolina	Through my employer
10-12 hours a day	Yes	A few times a month	6-10 times a day	Complete control	Somewhat secure	3	5		Embarrassment		Loss of employment opportunities					Loss of employment opportunities		No	Not much control	Somewhat secure	7	7	Yes, I am more concerned now	Yes, I am more concerned now	26	Male				Master’s degree (for example: MA, MS, MEng, Med, MSW, MBA)	Employed full-time (more than or equal to 32 hours per week)								$100,000 to $149,999	No					White		New York	Through my employer
4-6 hours a day	Yes	Once a day	More than 10 times a day	Not much control	Not very secure	3	3		Embarrassment						Government seeing my personal information	Other (please specify)	Government seeing my personal information	Yes	Not much control	Not very secure	3	3	Yes, I am more concerned now	Yes, I am more concerned now	23		Female			Bachelor’s degree (for example: BA, AB, BS)		Employed part-time (less than 32 hours per week)							$75,000 to $99,999	No					White		California	Through my parents or my partner
4-6 hours a day	Yes	Once a day	Once a day	No control	Not at all secure	<p>Extremely Concerned</p>10	<p>Extremely Concerned</p>10	Identity theft								Identity theft		No	Not much control	Not at all secure	Extremely Concerned 10	Extremely Concerned 10	Yes, I am more concerned now	Yes, I am more concerned now	54		Female			Some college but no degree	Employed full-time (more than or equal to 32 hours per week)								$20,000 to $34,999	No					White		Florida	Through my employer
1-3 hours a day	Yes	A few times a week	Almost every day	A lot of control	Somewhat secure	5	6	Identity theft	Embarrassment		Loss of employment opportunities		Discrimination			Discrimination		Yes	Not much control	Not very secure	8	9	Yes, I am more concerned now	Yes, I am more concerned now	33	Male				Bachelor’s degree (for example: BA, AB, BS)	Employed full-time (more than or equal to 32 hours per week)								$50,000 to $74,999	No					White		Tennessee	Through my employer
7-9 hours a day	Yes	Almost every day	Almost every day	Not much control	Not at all secure	6	6				Loss of employment opportunities		Discrimination		public impression/online persona must be politically correct	Other (please specify)	Public Perception/Online persona must be politically correct	No	A lot of control	Somewhat secure	6	6	Yes, I am more concerned now	Yes, I am more concerned now	41	Male				Doctorate or professional degree (for example: MD, JD, PhD, EdD)					Unemployed, seeking work				$10,000 to $19,999	No					White		Massachusetts	I purchase my healthcare insurance through the HealthCare Marketplace (US federal government insurance plans)
4-6 hours a day	Yes	A few times a year	Almost every day	A lot of control	Somewhat secure	3	3	Identity theft				Financial loss				Identity theft		Yes	A lot of control	Somewhat secure	3	3	No, I have the same level of concern	No, I have the same level of concern	25	Male				Bachelor’s degree (for example: BA, AB, BS)	Employed full-time (more than or equal to 32 hours per week)								$50,000 to $74,999	No					White		Pennsylvania	Through my parents or my partner
4-6 hours a day	Yes	A few times a week	6-10 times a day	Not much control	Not very secure	9	<p>Extremely Concerned</p>10		Embarrassment			Financial loss				Financial loss		No	Not much control	Somewhat secure	Extremely Concerned 10	Extremely Concerned 10	Yes, I am more concerned now	Yes, I am more concerned now	57		Female			High school graduate or GED							Unable to work due to disability		$35,000 to $49,999	No					White		Louisiana	Through my parents or my partner
4-6 hours a day	Yes	A few times a week	Almost every day	A lot of control	Somewhat secure	<p>Not at all Concerned</p>1	6	Identity theft				Financial loss				Financial loss		No	A lot of control	Somewhat secure	Not at all Concerned 1	6	No, I have the same level of concern	No, I have the same level of concern	30		Female			Some college but no degree	Employed full-time (more than or equal to 32 hours per week)								$35,000 to $49,999	No					White		Florida	I do not have health insurance
13+ hours a day	Yes	A few times a week	2-5 times a day	A lot of control	Somewhat secure	2	4							I am not concerned about any harms				Yes	A lot of control	Somewhat secure	3	4	No, I have the same level of concern	No, I have the same level of concern	36		Female			Some college but no degree						Homemaker			$20,000 to $34,999	No					White		New Jersey	I do not have health insurance
13+ hours a day	Yes	6-10 times a day	More than 10 times a day	Complete control	Somewhat secure	<p>Extremely Concerned</p>10	<p>Extremely Concerned</p>10	Identity theft								Identity theft		Yes	Complete control	Very secure	Extremely Concerned 10	Extremely Concerned 10	No, I have the same level of concern	No, I have the same level of concern	34		Female			Grade school (grades 1-8)					Unemployed, seeking work				Less than $10,000	No	American Indian or Alaska Native				White		North Carolina	I do not have health insurance
13+ hours a day	Yes	A few times a month	More than 10 times a day	Not much control	Not at all secure	8	9	Identity theft				Financial loss				Identity theft		No	Not much control	Somewhat secure	8	8	Yes, I am more concerned now	Yes, I am less concerned now	49		Female			High school graduate or GED	Employed full-time (more than or equal to 32 hours per week)								$75,000 to $99,999	No					White		Colorado	Through my employer
4-6 hours a day	Yes	A few times a week	2-5 times a day	A lot of control	Not very secure	7	9	Identity theft			Loss of employment opportunities					Identity theft		Yes	A lot of control	Somewhat secure	8	6	Yes, I am more concerned now	Yes, I am more concerned now	30		Female			Master’s degree (for example: MA, MS, MEng, Med, MSW, MBA)	Employed full-time (more than or equal to 32 hours per week)								$75,000 to $99,999	No					White		Connecticut	Through my parents or my partner
4-6 hours a day	Yes	A few times a year	A few times a month	Not much control	Not very secure	2	4							I am not concerned about any harms				No	Not much control	Not very secure	2	3	No, I have the same level of concern	No, I have the same level of concern	72	Male				Bachelor’s degree (for example: BA, AB, BS)								Retired	Less than $10,000	No					White		Florida	I have Medicare
4-6 hours a day	Yes	A few times a month	Almost every day	No control	Not at all secure	7	7	Identity theft				Financial loss				Identity theft		No	Not much control	Not very secure	9	9	Yes, I am more concerned now	Yes, I am more concerned now	30		Female			Some college but no degree						Homemaker			$75,000 to $99,999	No					White		Utah	Through my parents or my partner
13+ hours a day	Yes	A few times a year	Almost every day	Complete control	Very secure	8	5		Embarrassment							Loss of education opportunities		No	A lot of control	Somewhat secure	3	7	Yes, I am less concerned now	No, I have the same level of concern	22	Male				Some college but no degree							Unable to work due to disability		Less than $10,000	No					White		Ohio	I do not have health insurance
1-3 hours a day	Yes	A few times a month	Almost every day	No control	Not at all secure	5	9						Discrimination			Discrimination		No	No control	Not very secure	9	9	Yes, I am more concerned now	Yes, I am more concerned now	48		Female			Bachelor’s degree (for example: BA, AB, BS)	Employed full-time (more than or equal to 32 hours per week)								$75,000 to $99,999	No					White		Missouri	Through my employer
4-6 hours a day	Yes	A few times a year	2-5 times a day	A lot of control	Not very secure	9	9	Identity theft				Financial loss				Identity theft		Yes	Not much control	Somewhat secure	8	8	Yes, I am more concerned now	Yes, I am more concerned now	26		Female			Some college but no degree	Employed full-time (more than or equal to 32 hours per week)								$20,000 to $34,999	No					White		Washington	I purchase my healthcare insurance through the HealthCare Marketplace (US federal government insurance plans)
7-9 hours a day	Yes	A few times a week	2-5 times a day	Not much control	Not very secure	8	8	Identity theft				Financial loss				Financial loss		No	Not much control	Not very secure	7	7	No, I have the same level of concern	No, I have the same level of concern	68	Male				Some college but no degree	Employed full-time (more than or equal to 32 hours per week)								$50,000 to $74,999	No					White		Texas	I have Medicare
13+ hours a day	Yes	A few times a month	2-5 times a day	Not much control	Not very secure	2	2							I am not concerned about any harms				No	A lot of control	Somewhat secure	3	2	No, I have the same level of concern	No, I have the same level of concern	56	Male				Some college but no degree	Employed full-time (more than or equal to 32 hours per week)								$10,000 to $19,999	No					White		Idaho	I do not have health insurance
1-3 hours a day	Yes	A few times a week	2-5 times a day	Not much control	Not very secure	8	7	Identity theft	Embarrassment			Financial loss				Identity theft		Yes	A lot of control	Very secure	Extremely Concerned 10	Extremely Concerned 10	Yes, I am more concerned now	Yes, I am more concerned now	24		Female			Some college but no degree			Full-time student						$100,000 to $149,999	No					White		Connecticut	Through my parents or my partner
4-6 hours a day	Yes	2-5 times a day	6-10 times a day	Not much control	Somewhat secure	<p>Extremely Concerned</p>10	<p>Extremely Concerned</p>10	Identity theft	Embarrassment	Loss of education opportunities	Loss of employment opportunities	Financial loss				Identity theft		Yes	Not much control	Not very secure	8	8	Yes, I am more concerned now	Yes, I am more concerned now	25	Male				High school graduate or GED	Employed full-time (more than or equal to 32 hours per week)								$35,000 to $49,999	No					White		Tennessee	Through my employer
4-6 hours a day	Yes	Almost every day	2-5 times a day	Not much control	Somewhat secure	6	6	Identity theft	Embarrassment							Identity theft		Yes	Not much control	Somewhat secure	8	7	Yes, I am more concerned now	Yes, I am more concerned now	37		Female			Bachelor’s degree (for example: BA, AB, BS)	Employed full-time (more than or equal to 32 hours per week)								$150,000 or more	No					White		Connecticut	Through my parents or my partner
[truncated: 480 more rows]
[truncated: 2 more columns]
